# Supplementary material for: A tissue-specific protein purification approach in Caenorhabditis elegans identifies novel interaction partners of DLG-1/Discs large
Source: BMC Biol. 2016 Aug 9;14:66. doi: 10.1186/s12915-016-0286-x (PMC4977824; doi:10.1186/s12915-016-0286-x)
Supplement: Additional file 4: Table S1. — All proteins identified, organized by tissue examined. (XLSX 118 kb) [file 12915_2016_286_MOESM4_ESM.xlsx]

## Sheet: Ubiquitous
	Table S1. All proteins identified, organized by tissue examined.
	Sheet 1: Preys identified using ubiquitously expressed BirA (Prps-27::BirA)
	Prey			Spectra Counts						SAINT Scores
	UniProt	WBGene	Name	control	CDC-42	DLG-1	LET-413	LGL-1	PAR-3	CDC-42	DLG-1	LET-413	LGL-1	PAR-3
	G5ECY0	WBGene00001006	dlg-1	0	0	250	0	0	0	-1000	1	-1000	-1000	-1000
	G5EEI1	WBGene00018987	lgl-1	0	0	0	0	85	0	-1000	-1000	-1000	1	-1000
	O17218	WBGene00004491	rps-22	0	6	12	8	5	6	0.96	1	0.91	0.83	0.83
	O61967	WBGene00002632	let-413	0	0	0	15	0	0	-1000	-1000	1	-1000	-1000
	P37806	WBGene00006819	unc-87	1	18	55	6	3	0	0.43	1	0.33	0.32	-1000
	Q05062	WBGene00000390	cdc-42	0	16	0	0	0	0	1	-1000	-1000	-1000	-1000
	Q20748	WBGene00010015	atad-3	1	2	14	0	1	1	0	0.99	-1000	0	0
	Q9NAN2	WBGene00003921	par-6	0	0	0	0	18	0	-1000	-1000	-1000	0.99	-1000
	Q19266	WBGene00004034	pkc-3	0	0	0	0	13	0	-1000	-1000	-1000	0.98	-1000
	O18240	WBGene00004487	rps-18	0	5	9	4	4	2	0.89	0.97	0.58	0.58	0.32
	O45757	WBGene00011538	T06E6.1	0	7	1	7	4	6	0.97	0	0.97	0.82	0.96
	Q21624	WBGene00000768	cor-1	0	6	7	0	1	0	0.33	0.97	-1000	0	-1000
	P36573	WBGene00002264	lec-1	3	14	23	11	10	4	0.53	0.96	0.62	0.49	0.06
	Q18231	WBGene00004499	rps-30	0	6	5	4	1	3	0.96	0.65	0.58	0	0.33
	O45012	WBGene00020915	nol-5	4	26	11	15	6	2	0.92	0.48	0.71	0.18	0.02
	G5EGB1	WBGene00002265	lec-2	0	5	8	1	0	0	0.33	0.9	0	-1000	-1000
	Q27371	WBGene00003495	mup-2	0	3	8	2	0	0	0.33	0.9	0.32	-1000	-1000
	B7WN95	WBGene00004446	rpl-32	0	5	5	5	2	0	0.89	0.83	0.89	0.32	-1000
	Q21884	WBGene00011182	R09H10.5	0	3	5	1	2	0	0.33	0.89	0	0.32	-1000
	Q7YTG1	WBGene00001330	eps-8	2	5	17	0	1	0	0.3	0.85	-1000	0	-1000
	P17329	WBGene00001684	gpd-2	0	3	5	0	1	1	0.33	0.83	-1000	0	0
	P54073	WBGene00009711	F44G4.1	0	3	0	3	5	2	0	-1000	0.57	0.83	0.32
	Q23050	WBGene00020808	T25F10.6	3	21	46	2	6	0	0.42	0.83	0.08	0.28	-1000
	O17580	WBGene00007413	pro-2	0	0	0	4	1	0	-1000	-1000	0.82	0	-1000
	O62106	WBGene00001234	eif-6	0	4	1	4	3	3	0.58	0	0.82	0.57	0
	O62431	WBGene00001336	qars-1	0	0	1	4	4	0	-1000	0	0.82	0.82	-1000
	P34255	WBGene00015125	B0303.3	0	0	1	4	1	0	-1000	0	0.82	0	-1000
	K7ZUH9	WBGene00001914	his-40	1	5	7	4	3	2	0.58	0.8	0.44	0.34	0
	O44411	WBGene00020297	T07A9.9	1	7	1	1	2	2	0.8	0	0	0	0.24
	Q9U302	WBGene00003902	pab-1	2	12	6	5	3	1	0.78	0.38	0.34	0.17	0
	Q95Y89	WBGene00003063	lpd-7	2	9	3	10	6	6	0.68	0.17	0.74	0.4	0.45
	P06125	WBGene00006929	vit-5	2	12	12	5	3	4	0.73	0.6	0.33	0.2	0.27
	O45815	WBGene00000067	act-5	29	81	165	23	18	7	0.33	0.72	0	0	0
	P34183	WBGene00002001	hars-1	1	6	4	0	0	0	0.72	0.42	-1000	-1000	-1000
	Q22099	WBGene00002238	kars-1	4	10	8	15	12	7	0.34	0.22	0.71	0.47	0.18
	Q6A8K1	WBGene00000066	act-4	35	116	215	28	28	8	0.33	0.67	0	0	0
	Q19286	WBGene00002054	ifb-2	1	0	6	2	0	0	-1000	0.66	0.24	-1000	-1000
	P18948	WBGene00006930	vit-6	10	17	48	9	6	4	0.1	0.65	0.01	0	0
	Q18550	WBGene00016542	C39H7.4	0	4	5	2	1	0	0.33	0.65	0.32	0	-1000
	Q18625	WBGene00002267	lec-4	0	7	7	0	0	0	0.33	0.65	-1000	-1000	-1000
	U4PBS3	WBGene00003918	par-3	0	0	0	0	0	5	-1000	-1000	-1000	-1000	0.65
	Q09622	WBGene00014165	puf-12	0	4	1	3	5	2	0.64	0	0.57	0.58	0.32
	P62784	WBGene00001875	his-1	4	10	14	13	9	6	0.29	0.62	0.57	0.24	0.06
	P34685	WBGene00000292	cap-1	0	2	4	0	0	0	0.32	0.58	-1000	-1000	-1000
	P34686	WBGene00000293	cap-2	1	2	5	0	0	0	0.24	0.58	-1000	-1000	-1000
	P55155	WBGene00006925	vit-1	0	3	11	0	1	0	0.57	0.58	-1000	0	-1000
	Q21926	WBGene00002152	iars-1	0	0	0	4	0	0	-1000	-1000	0.58	-1000	-1000
	A7DT40	WBGene00045433	F49D11.10	0	3	0	0	0	0	0.57	-1000	-1000	-1000	-1000
	G5EEC0	WBGene00004414	rpl-3	0	3	3	1	1	1	0	0.57	0	0	0
	O01479	WBGene00006823	unc-94	0	0	3	0	0	0	-1000	0.57	-1000	-1000	-1000
	O62415	WBGene00003090	lys-1	0	0	3	0	0	1	-1000	0.57	-1000	-1000	0
	Q17489	WBGene00006780	unc-44	0	1	3	0	0	0	0	0.57	-1000	-1000	-1000
	Q23495	WBGene00022739	toe-1	0	3	0	0	0	0	0.57	-1000	-1000	-1000	-1000
	Q69Z12	WBGene00023451	K08E3.10	0	0	3	0	0	0	-1000	0.57	-1000	-1000	-1000
	Q95YD5	WBGene00016258	vha-16	0	2	3	1	1	0	0.32	0.57	0	0	-1000
	Q9GYF1	WBGene00006764	unc-27	0	3	2	3	2	0	0.57	0	0	0	-1000
	Q9U238	WBGene00013238	trap-4	0	3	1	2	1	0	0.57	0	0	0	-1000
	Q22135	WBGene00011408	T04A8.6	1	4	0	4	5	5	0.44	-1000	0.48	0.56	0.56
	Q9N5S7	WBGene00018656	F49H12.5	1	3	5	3	1	2	0.34	0.56	0.34	0	0.24
	Q20626	WBGene00009888	F49E2.5	1	5	2	2	0	2	0.52	0.24	0.24	-1000	0.24
	Q9XXK1	WBGene00010419	H28O16.1	4	3	12	2	2	3	0.07	0.5	0.02	0.02	0.07
	Q19102	WBGene00000181	ard-1	1	4	1	0	0	4	0.44	0	-1000	-1000	0.48
	A9D0C6	WBGene00020171	T02H6.1	1	4	2	0	2	2	0.44	0.24	-1000	0	0.24
	G5EGT7	WBGene00021857	iffb-1	3	4	5	9	0	2	0.17	0.22	0.44	-1000	0
	Q95XR0	WBGene00021466	Y39G10AR.8	6	13	15	11	11	5	0.33	0.36	0.07	0.07	0.01
	Q21276	WBGene00010627	K07C5.4	6	16	11	12	5	7	0.35	0.2	0.15	0	0.09
	Q8IG45	WBGene00016123	C25H3.14	2	2	5	0	0	1	0	0.35	-1000	-1000	0
	Q9BKU6	WBGene00021350	Y37E3.8	2	3	5	2	1	2	0.2	0.35	0	0	0.15
	G5EGL2	WBGene00012126	T28D6.6	1	1	3	2	1	3	0	0.34	0	0	0
	O76407	WBGene00020389	T10B5.3	1	1	1	3	1	1	0	0	0.34	0	0
	Q20720	WBGene00009993	F53F4.11	1	3	2	3	2	2	0	0	0.34	0	0
	Q21568	WBGene00010896	M28.5	1	3	3	3	0	0	0	0.34	0	-1000	-1000
	Q93718	WBGene00009667	F43G9.4	1	0	1	0	0	3	-1000	0	-1000	-1000	0.34
	B6VQ96	WBGene00010070	nep-17	0	3	1	0	0	0	0.33	0	-1000	-1000	-1000
	E3W737	WBGene00004186	prpf-4	1	0	4	0	0	0	-1000	0.33	-1000	-1000	-1000
	H2L2C8	WBGene00000228	atn-1	0	5	0	0	0	0	0.33	-1000	-1000	-1000	-1000
	O02252	WBGene00003958	pcp-3	0	3	0	0	0	0	0.33	-1000	-1000	-1000	-1000
	Q09422	WBGene00019941	pgam-5	0	3	0	0	1	0	0.33	-1000	-1000	0	-1000
	Q18211	WBGene00004304	ran-3	2	4	6	1	1	1	0.22	0.33	0	0	0
	Q23670	WBGene00010785	top-2	0	1	3	1	0	0	0	0.33	0	-1000	-1000
	Q8MXD8	WBGene00004130	ketn-1	0	3	4	0	0	0	0.33	0.33	-1000	-1000	-1000
	Q95ZI4	WBGene00002266	lec-3	0	5	1	1	0	0	0.33	0	0	-1000	-1000
	Q9N4M4	WBGene00000140	anc-1	3	1	9	0	1	1	0	0.33	-1000	0	0
	Q9NEU2	WBGene00012676	pro-3	0	0	3	0	0	0	-1000	0.33	-1000	-1000	-1000
	G5EEK9	WBGene00006914	vha-5	0	2	0	0	0	0	0.32	-1000	-1000	-1000	-1000
	H2KYS2	WBGene00015780	C14F11.4	0	2	0	0	0	0	0.32	-1000	-1000	-1000	-1000
	H2L0I3	WBGene00022500	lfi-1	0	0	2	0	0	0	-1000	0.32	-1000	-1000	-1000
	I2HAJ2	WBGene00004444	rpl-30	0	2	0	3	2	1	0.32	-1000	0	0	0
	L8E6J9	WBGene00020732	T23E7.2	0	0	2	0	0	0	-1000	0.32	-1000	-1000	-1000
	O01524	WBGene00017605	F19F10.9	0	0	2	0	0	0	-1000	0.32	-1000	-1000	-1000
	O01658	WBGene00020902	jmjc-1	0	0	2	0	0	0	-1000	0.32	-1000	-1000	-1000
	O02365	WBGene00003485	mua-6	0	0	2	0	0	0	-1000	0.32	-1000	-1000	-1000
	O18216	WBGene00013144	Y53C12B.2	0	2	1	0	0	0	0.32	0	-1000	-1000	-1000
	O45181	WBGene00019510	K07H8.10	0	0	0	2	2	0	-1000	-1000	0	0.32	-1000
	P34668	WBGene00022792	ZK686.2	0	2	0	0	0	0	0.32	-1000	-1000	-1000	-1000
	P40614	WBGene00008505	F01G4.6	0	0	2	0	0	0	-1000	0.32	-1000	-1000	-1000
	P50140	WBGene00002025	hsp-60	0	0	0	1	2	0	-1000	-1000	0	0.32	-1000
	P90900	WBGene00002052	ifa-4	0	1	2	0	0	0	0	0.32	-1000	-1000	-1000
	Q09936	WBGene00016898	C53C9.2	0	2	1	0	0	0	0.32	0	-1000	-1000	-1000
	Q11176	WBGene00006810	unc-78	0	2	0	0	0	0	0.32	-1000	-1000	-1000	-1000
	Q19743	WBGene00001854	hil-3	0	0	2	0	0	0	-1000	0.32	-1000	-1000	-1000
	Q19974	WBGene00017989	nol-10	0	0	2	0	0	0	-1000	0.32	-1000	-1000	-1000
	Q1XFY9	WBGene00004493	rps-24	0	3	2	1	1	1	0	0.32	0	0	0
	Q21443	WBGene00003052	lmn-1	0	2	2	0	0	0	0.32	0.32	-1000	-1000	-1000
	Q23315	WBGene00001337	ears-1	0	0	0	2	0	0	-1000	-1000	0.32	-1000	-1000
	Q95X83	WBGene00017749	rpoa-49	0	2	1	0	0	0	0.32	0	-1000	-1000	-1000
	Q95Y79	WBGene00022474	zig-9	0	2	0	0	0	0	0.32	-1000	-1000	-1000	-1000
	Q9N384	WBGene00002269	lec-6	0	2	2	0	1	0	0.32	0	-1000	0	-1000
	Q9TYW1	WBGene00021952	vha-19	0	2	2	0	0	0	0.32	0	-1000	-1000	-1000
	Q8WTL6	WBGene00021754	hpo-29	2	0	5	4	2	1	-1000	0.3	0.26	0	0
	Q9BKU3	WBGene00021351	Y37E3.10	5	12	11	8	7	6	0.28	0.26	0.08	0.05	0.04
	Q965I6	WBGene00000800	cars-1	2	0	4	1	1	0	-1000	0.27	0	0	-1000
	Q27511	WBGene00019947	htz-1	3	4	7	3	2	4	0.06	0.25	0.06	0	0.06
	O44895	WBGene00022749	ZK484.3	1	1	1	1	0	2	0	0	0	-1000	0.24
	Q94230	WBGene00004046	plp-1	1	2	1	2	1	0	0.24	0	0	0	-1000
	P48727	WBGene00001748	gsp-2	2	2	4	0	1	1	0	0.22	-1000	0	0
	Q18066	WBGene00001000	dim-1	2	1	4	3	2	0	0	0.22	0.17	0	-1000
	P04255	WBGene00001885	his-11	4	5	8	7	3	2	0.04	0.2	0.11	0.02	0
	P46561	WBGene00000229	atp-2	3	5	6	3	3	1	0.14	0.2	0	0	0
	Q21275	WBGene00010626	K07C5.3	2	1	2	0	1	3	0	0.15	-1000	0	0.2
	Q9NA74	WBGene00013266	Y57A10A.26	4	4	7	7	4	6	0.16	0.18	0.13	0.02	0.16
	G5EEL9	WBGene00001976	hmg-11	2	0	3	1	0	1	-1000	0.17	0	-1000	0
	H2KYR1	WBGene00006924	vig-1	4	8	4	3	2	4	0.15	0.02	0	0.02	0.17
	Q9XU97	WBGene00009688	F44E5.1	2	0	3	0	0	0	-1000	0.17	-1000	-1000	-1000
	Q86CZ8	WBGene00006439	ant-1.1	4	2	8	4	2	2	0	0.15	0.02	0.02	0
	Q18038	WBGene00002850	let-716	2	3	1	1	1	2	0	0	0	0	0.13
	O44772	WBGene00019399	K04F10.7	3	1	5	1	1	2	0	0.11	0	0	0
	Q18947	WBGene00008378	D1054.11	3	1	5	2	0	1	0	0.11	0	-1000	0
	G5EFV4	WBGene00001971	hmg-1.1	5	1	6	4	2	3	0	0.08	0.01	0	0.01
	Q21230	WBGene00010560	iftb-1	9	5	16	6	8	7	0	0.07	0	0	0
	Q22053	WBGene00001423	fib-1	9	17	13	9	9	6	0.07	0.05	0	0	0
	O18215	WBGene00013143	Y53C12B.1	3	3	1	1	1	3	0	0	0	0	0.06
	P09588	WBGene00001877	his-3	4	4	6	3	3	3	0.02	0.06	0.02	0.02	0
	Q18599	WBGene00016630	C44B7.10	3	0	4	1	3	0	-1000	0.06	0	0.06	-1000
	Q8WQA8	WBGene00004489	rps-20	4	3	5	6	4	4	0	0.04	0.06	0.02	0.02
	Q95XT5	WBGene00022122	trap-1	3	2	3	4	3	3	0	0.06	0.06	0	0
	Q23400	WBGene00022852	ZK1127.5	5	0	2	2	6	2	-1000	0	0	0.03	0.01
	Q9XWT3	WBGene00013394	Y62H9A.6	5	0	6	2	0	1	-1000	0.03	0	-1000	0
	Q10950	WBGene00015160	B0361.6	10	11	6	5	6	7	0.02	0	0	0	0
	G5EES2	WBGene00001333	erm-1	7	6	8	4	5	4	0.01	0.01	0	0	0
	O16487	WBGene00015075	B0238.11	5	1	4	3	1	4	0	0.01	0	0	0.01
	P91189	WBGene00001025	dnj-7	5	0	2	0	0	0	-1000	0.01	-1000	-1000	-1000
	A3QMC5	WBGene00004448	rpl-34	0	1	1	2	0	0	0	0	0	-1000	-1000
	A4UZ35	WBGene00044894	Y71F9AR.4	1	0	1	1	1	0	-1000	0	0	0	-1000
	A5HWB0	WBGene00013803	snx-13	0	0	1	0	0	0	-1000	0	-1000	-1000	-1000
	A8WI68	WBGene00004736	sca-1	0	0	1	0	0	0	-1000	0	-1000	-1000	-1000
	C1P641	WBGene00001328	epi-1	0	0	0	0	1	0	-1000	-1000	-1000	0	-1000
	D0VWL8	WBGene00016006	fln-2	2	2	2	0	3	2	0	0	-1000	0	0
	G5EBL8	WBGene00011562	T07C4.10	0	0	0	1	0	0	-1000	-1000	0	-1000	-1000
	G5EDT8	WBGene00004881	smg-3	0	1	1	1	1	1	0	0	0	0	0
	G5EDZ5	WBGene00006779	unc-43	0	0	0	0	1	0	-1000	-1000	-1000	0	-1000
	G5EEE5	WBGene00001239	elo-1	0	0	1	0	0	0	-1000	0	-1000	-1000	-1000
	G5EEG7	WBGene00004895	smu-1	0	1	1	0	0	0	0	0	-1000	-1000	-1000
	G5EEI4	WBGene00000214	asp-1	0	1	0	1	0	0	0	-1000	0	-1000	-1000
	G5EEZ4	WBGene00012858	Y44F5A.1	1	0	0	1	0	0	-1000	-1000	0	-1000	-1000
	G5EF37	WBGene00003934	pat-10	0	1	1	0	0	0	0	0	-1000	-1000	-1000
	G5EFD6	WBGene00001488	frm-1	0	1	1	1	0	0	0	0	0	-1000	-1000
	G5EFI4	WBGene00002268	lec-5	0	1	0	0	0	0	0	-1000	-1000	-1000	-1000
	G5EFT1	WBGene00011578	npr-20	0	1	0	1	0	0	0	-1000	0	-1000	-1000
	G5EGH7	WBGene00013352	lon-8	0	0	1	0	0	0	-1000	0	-1000	-1000	-1000
	G5EGP4	WBGene00006915	vha-6	0	1	0	0	0	0	0	-1000	-1000	-1000	-1000
	G8JY05	WBGene00020549	nmt-1	2	1	1	0	0	0	0	0	-1000	-1000	-1000
	H2KZ23	WBGene00020097	larp-1	2	0	2	2	2	1	-1000	0	0	0	0
	H2L048	WBGene00018522	F46H5.7	10	5	8	5	1	1	0	0	0	0	0
	O01683	WBGene00001973	hmg-3	0	0	0	1	0	0	-1000	-1000	0	-1000	-1000
	O01757	WBGene00018866	nath-10	1	0	1	0	0	0	-1000	0	-1000	-1000	-1000
	O16220	WBGene00016786	cyp-35A4	0	0	0	1	0	0	-1000	-1000	0	-1000	-1000
	O16486	WBGene00015074	B0238.10	0	0	3	1	0	0	-1000	0	0	-1000	-1000
	O16518	WBGene00000110	alh-4	0	0	1	0	0	0	-1000	0	-1000	-1000	-1000
	O17694	WBGene00008262	ril-1	0	0	2	0	0	0	-1000	0	-1000	-1000	-1000
	O17732	WBGene00004258	pyc-1	7	1	5	1	2	3	0	0	0	0	0
	O17869	WBGene00009650	ccnk-1	0	0	0	0	0	1	-1000	-1000	-1000	-1000	0
	O17915	WBGene00004302	ran-1	0	1	1	0	1	0	0	0	-1000	0	-1000
	O18032	WBGene00011492	T05F1.7	0	0	0	1	0	0	-1000	-1000	0	-1000	-1000
	O44133	WBGene00016057	C24D10.6	3	0	1	0	0	1	-1000	0	-1000	-1000	0
	O44159	WBGene00016989	CD4.3	2	0	2	0	0	0	-1000	0	-1000	-1000	-1000
	O44498	WBGene00017482	set-9	0	1	1	0	0	0	0	0	-1000	-1000	-1000
	O45783	WBGene00011733	T12D8.5	0	1	0	1	0	0	0	-1000	0	-1000	-1000
	O61815	WBGene00015232	B0511.6	0	1	1	0	2	1	0	0	-1000	0	0
	O61880	WBGene00019097	F59B1.2	10	7	15	11	5	13	0	0	0	0	0
	O62183	WBGene00000121	aly-2	0	0	1	0	0	0	-1000	0	-1000	-1000	-1000
	O62213	WBGene00000472	cey-1	0	2	0	0	0	0	0	-1000	-1000	-1000	-1000
	O62325	WBGene00011043	rbm-28	0	0	0	1	0	0	-1000	-1000	0	-1000	-1000
	O62518	WBGene00014083	ZK795.3	1	3	1	1	0	1	0	0	0	-1000	0
	O76636	WBGene00019268	H41C03.1	0	0	1	0	0	0	-1000	0	-1000	-1000	-1000
	P09446	WBGene00002005	hsp-1	28	13	26	20	23	23	0	0	0	0	0
	P0CG71	WBGene00006727	ubq-1	0	1	1	3	1	2	0	0	0	0	0
	P18334	WBGene00002191	kin-3	0	0	0	0	1	0	-1000	-1000	-1000	0	-1000
	P27604	WBGene00019322	ahcy-1	0	2	0	0	2	1	0	-1000	-1000	0	0
	P27639	WBGene00002083	inf-1	0	0	1	1	1	0	-1000	0	0	0	-1000
	P30642	WBGene00001227	eif-3.D	0	0	1	0	0	0	-1000	0	-1000	-1000	-1000
	P34460	WBGene00018846	eef-1B.1	0	1	0	0	0	0	0	-1000	-1000	-1000	-1000
	P34496	WBGene00019800	mtss-1	0	0	0	1	0	1	-1000	-1000	0	-1000	0
	P34546	WBGene00006911	vha-2	0	1	1	1	0	0	0	0	0	-1000	-1000
	P34575	WBGene00000833	cts-1	0	0	1	0	0	0	-1000	0	-1000	-1000	-1000
	P41843	WBGene00020601	T20B12.3	2	0	1	1	0	0	-1000	0	0	-1000	-1000
	P45971	WBGene00011638	ostb-1	1	0	1	0	0	0	-1000	0	-1000	-1000	-1000
	P53013	WBGene00001168	eef-1A.1	14	6	9	10	12	9	0	0	0	0	0
	P90983	WBGene00004498	rps-29	4	0	3	2	0	2	-1000	0	0	-1000	0
	P91283	WBGene00000230	atp-3	15	10	21	13	9	14	0	0	0	0	0
	P91341	WBGene00018891	F55F8.3	1	3	1	2	1	2	0	0	0	0	0
	Q03577	WBGene00001094	dars-1	0	1	1	0	0	0	0	0	-1000	-1000	-1000
	Q09413	WBGene00010990	R03D7.4	1	0	1	0	0	0	-1000	0	-1000	-1000	-1000
	Q09556	WBGene00009364	F33H1.3	0	1	1	0	0	0	0	0	-1000	-1000	-1000
	Q09996	WBGene00003073	lars-1	1	2	0	0	0	0	0	-1000	-1000	-1000	-1000
	Q10051	WBGene00020423	prp-19	0	0	2	2	0	0	-1000	0	0	-1000	-1000
	Q10454	WBGene00018519	F46H5.3	0	0	0	0	0	1	-1000	-1000	-1000	-1000	0
	Q17334	WBGene00010790	sodh-1	0	0	1	0	0	0	-1000	0	-1000	-1000	-1000
	Q17561	WBGene00000120	aly-1	0	0	1	1	0	1	-1000	0	0	-1000	0
	Q18026	WBGene00015802	flu-2	3	1	1	1	0	0	0	0	0	-1000	-1000
	Q18035	WBGene00015811	C16A3.6	0	0	0	1	0	0	-1000	-1000	0	-1000	-1000
	Q18187	WBGene00016112	C25H3.3	8	7	9	4	6	9	0	0	0	0	0
	Q18218	WBGene00016144	mmab-1	1	0	1	0	0	1	-1000	0	-1000	-1000	0
	Q18577	WBGene00016594	C42D4.1	0	0	1	0	0	0	-1000	0	-1000	-1000	-1000
	Q18688	WBGene00000915	daf-21	0	0	0	1	1	0	-1000	-1000	0	0	-1000
	Q18813	WBGene00008284	C53D6.7	0	0	1	0	0	0	-1000	0	-1000	-1000	-1000
	Q18885	WBGene00002045	icd-1	16	13	10	8	8	18	0	0	0	0	0
	Q18943	WBGene00008377	D1054.10	4	0	1	0	0	1	-1000	0	-1000	-1000	0
	Q19126	WBGene00000207	asb-2	0	0	1	0	0	0	-1000	0	-1000	-1000	-1000
	Q19162	WBGene00004423	rpl-11.2	2	3	3	3	3	2	0	0	0	0	0
	Q19174	WBGene00008561	F07H5.10	0	0	0	0	1	0	-1000	-1000	-1000	0	-1000
	Q19289	WBGene00002053	ifb-1	0	0	1	0	0	0	-1000	0	-1000	-1000	-1000
	Q19302	WBGene00017347	F10E7.5	0	0	1	0	0	0	-1000	0	-1000	-1000	-1000
	Q19326	WBGene00006817	unc-85	0	0	0	0	1	0	-1000	-1000	-1000	0	-1000
	Q19433	WBGene00017435	F13H8.2	0	0	1	2	1	0	-1000	0	0	0	-1000
	Q19537	WBGene00017546	rpa-1	0	0	0	1	0	0	-1000	-1000	0	-1000	-1000
	Q19626	WBGene00006921	vha-12	0	1	0	0	0	0	0	-1000	-1000	-1000	-1000
	Q19753	WBGene00009084	F23B12.7	2	0	1	0	1	1	-1000	0	-1000	0	0
	Q20206	WBGene00004480	rps-11	0	0	1	0	0	0	-1000	0	-1000	-1000	-1000
	Q20448	WBGene00009772	ztf-7	0	0	1	0	0	0	-1000	0	-1000	-1000	-1000
	Q20497	WBGene00001081	dpy-22	0	0	0	0	2	1	-1000	-1000	-1000	0	0
	Q20616	WBGene00009897	F49E12.1	0	1	1	0	0	0	0	0	-1000	-1000	-1000
	Q20800	WBGene00044631	bus-18	0	0	0	1	0	0	-1000	-1000	0	-1000	-1000
	Q20877	WBGene00018969	F56D3.1	0	0	0	0	1	0	-1000	-1000	-1000	0	-1000
	Q20932	WBGene00000276	byn-1	2	0	0	1	1	1	-1000	-1000	0	0	0
	Q20969	WBGene00010231	F58B3.4	0	0	1	1	0	1	-1000	0	0	-1000	0
	Q21067	WBGene00002056	ifc-2	0	0	2	0	0	0	-1000	0	-1000	-1000	-1000
	Q21210	WBGene00019380	K04C2.2	0	2	1	1	0	1	0	0	0	-1000	0
	Q21215	WBGene00010556	rack-1	0	1	1	0	0	0	0	0	-1000	-1000	-1000
	Q21253	WBGene00010593	gsnl-1	0	0	1	0	0	0	-1000	0	-1000	-1000	-1000
	Q21736	WBGene00011032	R05D11.4	0	0	0	0	0	1	-1000	-1000	-1000	-1000	0
	Q21752	WBGene00019900	vdac-1	0	0	1	0	1	0	-1000	0	-1000	0	-1000
	Q21898	WBGene00006910	vha-1	0	1	0	1	0	0	0	-1000	0	-1000	-1000
	Q22021	WBGene00011273	R53.4	1	0	2	0	1	0	-1000	0	-1000	0	-1000
	Q22230	WBGene00011467	decr-1.3	1	3	0	2	3	2	0	-1000	0	0	0
	Q22508	WBGene00006408	tag-18	0	0	1	0	0	0	-1000	0	-1000	-1000	-1000
	Q22540	WBGene00011820	T18D3.1	15	9	11	4	4	7	0	0	0	0	0
	Q22763	WBGene00020788	nep-22	0	1	0	0	0	0	0	-1000	-1000	-1000	-1000
	Q23398	WBGene00022853	ZK1127.6	0	1	0	1	0	0	0	-1000	0	-1000	-1000
	Q23494	WBGene00022742	ZK430.7	0	2	0	0	0	0	0	-1000	-1000	-1000	-1000
	Q5H9M9	WBGene00002023	hsp-25	0	1	1	1	0	0	0	0	0	-1000	-1000
	Q6EZG5	WBGene00002041	hum-8	0	0	1	0	0	0	-1000	0	-1000	-1000	-1000
	Q7YXB9	WBGene00009306	maph-1.1	2	0	1	0	0	0	-1000	0	-1000	-1000	-1000
	Q86D25	WBGene00008288	C54C6.6	0	0	1	0	0	0	-1000	0	-1000	-1000	-1000
	Q86NI3	WBGene00015538	sams-3	0	0	0	0	1	0	-1000	-1000	-1000	0	-1000
	Q86S66	WBGene00022042	icd-2	40	47	37	20	25	30	0	0	0	0	0
	Q8MXD9	WBGene00017098	E02D9.1	0	1	0	0	0	0	0	-1000	-1000	-1000	-1000
	Q8MXR6	WBGene00022235	sqd-1	0	1	0	0	0	0	0	-1000	-1000	-1000	-1000
	Q93323	WBGene00007903	lgc-21	0	0	1	0	0	0	-1000	0	-1000	-1000	-1000
	Q93637	WBGene00009259	hpo-34	0	1	1	0	0	0	0	0	-1000	-1000	-1000
	Q93761	WBGene00009973	F53C11.3	1	0	1	1	1	2	-1000	0	0	0	0
	Q93879	WBGene00010726	K09E9.3	3	2	2	1	1	1	0	0	0	0	0
	Q95QN2	WBGene00017162	ddx-23	0	0	1	0	0	0	-1000	0	-1000	-1000	-1000
	Q95X44	WBGene00006917	vha-8	0	1	0	0	0	0	0	-1000	-1000	-1000	-1000
	Q95XJ0	WBGene00022089	Y69A2AR.18	1	0	2	0	0	0	-1000	0	-1000	-1000	-1000
	Q95XM9	WBGene00022148	Y71G12B.8	0	0	0	1	0	1	-1000	-1000	0	-1000	0
	Q95XY4	WBGene00021789	nol-6	2	2	1	0	1	0	0	0	-1000	0	-1000
	Q95ZT1	WBGene00001502	ftt-2	0	0	2	1	0	0	-1000	0	0	-1000	-1000
	Q9BIC0	WBGene00021009	afd-1	0	0	0	0	1	0	-1000	-1000	-1000	0	-1000
	Q9BIC3	WBGene00020347	T08B2.7	20	14	17	17	20	19	0	0	0	0	0
	Q9BKS1	WBGene00001236	elc-1	0	0	1	1	0	0	-1000	0	0	-1000	-1000
	Q9BKU4	WBGene00004014	phb-1	0	0	2	0	0	0	-1000	0	-1000	-1000	-1000
	Q9BL34	WBGene00022170	Y71H2AM.5	0	0	0	0	1	0	-1000	-1000	-1000	0	-1000
	Q9GUM5	WBGene00022269	Y73E7A.2	0	0	1	0	0	0	-1000	0	-1000	-1000	-1000
	Q9N362	WBGene00021930	Y55F3AM.13	0	0	0	1	0	0	-1000	-1000	0	-1000	-1000
	Q9N3Q9	WBGene00021660	Y48G1A.4	0	2	1	1	1	0	0	0	0	0	-1000
	Q9N4I3	WBGene00022114	Y71F9AL.9	27	36	33	19	15	34	0	0	0	0	0
	Q9N5K1	WBGene00019245	sacy-1	0	0	1	0	0	0	-1000	0	-1000	-1000	-1000
	Q9N5S0	WBGene00018852	F55A3.7	0	2	1	0	0	0	0	0	-1000	-1000	-1000
	Q9TYV5	WBGene00021073	nol-1	1	3	1	1	2	3	0	0	0	0	0
	Q9TZE4	WBGene00021026	W04C9.4	0	1	1	0	0	1	0	0	-1000	-1000	0
	Q9U1Q4	WBGene00006936	vars-2	0	0	1	0	0	1	-1000	0	-1000	-1000	0
	Q9U2I4	WBGene00012756	Y41C4A.9	0	0	1	0	0	0	-1000	0	-1000	-1000	-1000
	Q9U2V9	WBGene00003130	map-2	0	0	1	0	0	0	-1000	0	-1000	-1000	-1000
	Q9XUU8	WBGene00010582	K05C4.5	0	1	0	0	0	0	0	-1000	-1000	-1000	-1000
	Q9XUW5	WBGene00010260	F58E10.3	0	1	1	0	0	0	0	0	-1000	-1000	-1000
	Q9XVE9	WBGene00004426	rpl-14	2	2	2	3	3	3	0	0	0	0	0
	Q9XVI9	WBGene00011734	mlc-5	0	0	1	0	0	0	-1000	0	-1000	-1000	-1000
	Q9XW92	WBGene00013025	vha-13	0	0	1	0	0	0	-1000	0	-1000	-1000	-1000
	Q9XWC3	WBGene00013515	Y73F4A.2	0	0	0	0	0	1	-1000	-1000	-1000	-1000	0
	Q9XWS6	WBGene00013393	Y62H9A.5	0	0	0	0	0	1	-1000	-1000	-1000	-1000	0
	Q9XWV2	WBGene00012544	Y37D8A.2	11	2	9	3	1	1	0	0	0	0	0
	Q9XWW2	WBGene00003406	mrg-1	0	0	1	2	1	1	-1000	0	0	0	0
	D7SFK2	WBGene00195085	C56E6.9	1	0	0	0	0	0	-1000	-1000	-1000	-1000	-1000
	H2KYZ6	WBGene00001491	frm-4	4	0	0	0	0	0	-1000	-1000	-1000	-1000	-1000
	H9G333	WBGene00000776	cpl-1	1	0	0	0	0	0	-1000	-1000	-1000	-1000	-1000
	J3K004	WBGene00018814	F54D11.4	1	0	0	0	0	0	-1000	-1000	-1000	-1000	-1000
	O62477	WBGene00012887	Y45F10D.7	1	0	0	0	0	0	-1000	-1000	-1000	-1000	-1000
	Q09270	WBGene00007925	C34C12.6	1	0	0	0	0	0	-1000	-1000	-1000	-1000	-1000
	Q18076	WBGene00015956	C18B2.5	1	0	0	0	0	0	-1000	-1000	-1000	-1000	-1000
	Q20585	WBGene00004463	rpn-7	1	0	0	0	0	0	-1000	-1000	-1000	-1000	-1000
	Q20774	WBGene00001031	dnj-13	1	0	0	0	0	0	-1000	-1000	-1000	-1000	-1000
	Q21966	WBGene00000217	asp-4	1	0	0	0	0	0	-1000	-1000	-1000	-1000	-1000
	Q23554	WBGene00022780	ZK622.1	1	0	0	0	0	0	-1000	-1000	-1000	-1000	-1000
	Q8MQC1	WBGene00016116	C25H3.7	1	0	0	0	0	0	-1000	-1000	-1000	-1000	-1000
	Q95Q93	WBGene00015227	B0507.10	1	0	0	0	0	0	-1000	-1000	-1000	-1000	-1000
	Q9BL73	WBGene00004088	ppk-2	1	0	0	0	0	0	-1000	-1000	-1000	-1000	-1000
	Q9N393	WBGene00021899	Y54H5A.1	1	0	0	0	0	0	-1000	-1000	-1000	-1000	-1000
	S6EZT6	WBGene00020269	etf-1	1	0	0	0	0	0	-1000	-1000	-1000	-1000	-1000

## Sheet: Intestine
	Table S1. All proteins identified, organized by tissue examined.
	Sheet 2: Preys identified using BirA expressed in intestinal epithelium (Pelt-2::BirA)
	Prey			Spectra Counts						SAINT Scores
	UniProt	WBGene	Name	control	CDC-42	DLG-1	LET-413	LGL-1	PAR-3	CDC-42	DLG-1	LET-413	LGL-1	PAR-3
	G5ECY0	WBGene00001006	dlg-1	0	0	85	0	0	0	-1000	1	-1000	-1000	-1000
	G5EEI1	WBGene00018987	lgl-1	0	0	0	15	91	0	-1000	-1000	0.33	1	-1000
	Q05062	WBGene00000390	cdc-42	0	19	0	0	0	0	1	-1000	-1000	-1000	-1000
	Q9NAN2	WBGene00003921	par-6	0	0	0	2	18	0	-1000	-1000	0.31	1	-1000
	Q19266	WBGene00004034	pkc-3	0	0	0	5	12	0	-1000	-1000	0.33	0.97	-1000
	O61967	WBGene00002632	let-413	0	0	0	11	0	0	-1000	-1000	0.86	-1000	-1000
	Q09622	WBGene00014165	puf-12	0	1	3	4	2	4	0	0.5	0.53	0.31	0.79
	Q21210	WBGene00019380	K04C2.2	0	3	3	1	0	3	0	0	0	-1000	0.76
	Q22135	WBGene00011408	T04A8.6	0	4	3	0	3	3	0.7	0.5	-1000	0.33	0.76
	Q23050	WBGene00020808	T25F10.6	4	19	30	1	0	0	0.35	0.64	0	-1000	-1000
	Q27371	WBGene00003495	mup-2	0	2	5	0	2	0	0.31	0.63	-1000	0.31	-1000
	O45757	WBGene00011538	T06E6.1	1	4	5	2	3	4	0.31	0.43	0	0.31	0.55
	P37806	WBGene00006819	unc-87	6	13	26	0	2	0	0.27	0.54	-1000	0	-1000
	P90983	WBGene00004498	rps-29	0	4	3	1	2	0	0.53	0	0	0	-1000
	Q23400	WBGene00022852	ZK1127.5	1	1	1	4	6	2	0	0	0.31	0.52	0
	O17966	WBGene00006595	top-1	0	0	0	3	0	0	-1000	-1000	0.5	-1000	-1000
	O61815	WBGene00015232	B0511.6	0	2	1	1	3	1	0	0	0	0.5	0
	P27604	WBGene00019322	ahcy-1	0	0	0	0	3	1	-1000	-1000	-1000	0.5	0
	P54073	WBGene00009711	F44G4.1	0	1	2	1	3	2	0	0.31	0	0.5	0
	Q565D2	WBGene00009888	F49E2.5	0	3	5	1	0	2	0.5	0.33	0	-1000	0.46
	Q93718	WBGene00009667	F43G9.4	0	3	1	0	0	1	0.5	0	-1000	-1000	0
	O45012	WBGene00020915	nol-5	4	6	10	8	11	0	0.27	0.18	0.21	0.48	-1000
	Q20748	WBGene00010015	atad-3	2	1	8	1	1	0	0	0.46	0	0	-1000
	Q19102	WBGene00000181	ard-1	1	5	3	0	0	1	0.43	0	-1000	-1000	0
	Q95Y89	WBGene00003063	lpd-7	2	7	6	2	5	5	0.33	0.31	0	0.29	0.38
	O62106	WBGene00001234	eif-6	0	3	3	2	1	1	0.33	0.33	0	0	0
	Q09936	WBGene00016898	C53C9.2	0	5	1	0	0	0	0.33	0	-1000	-1000	-1000
	Q18550	WBGene00016542	C39H7.4	0	0	0	0	3	0	-1000	-1000	-1000	0.33	-1000
	Q19286	WBGene00002054	ifb-2	1	1	2	6	0	0	0	0	0.33	-1000	-1000
	Q21624	WBGene00000768	cor-1	0	5	4	0	1	0	0.33	0.33	-1000	0	-1000
	Q8WTL6	WBGene00021754	hpo-29	1	2	6	1	4	0	0	0.33	0	0.33	-1000
	G5EEG7	WBGene00004895	smu-1	0	0	2	0	0	0	-1000	0.31	-1000	-1000	-1000
	H2L2C8	WBGene00000228	atn-1	0	0	2	0	0	0	-1000	0.31	-1000	-1000	-1000
	O44411	WBGene00020297	T07A9.9	0	1	2	1	1	2	0	0.31	0	0	0
	O61219	WBGene00019505	K07H8.3	0	1	2	0	0	0	0	0.31	-1000	-1000	-1000
	Q21067	WBGene00002056	ifc-2	0	0	2	2	0	0	-1000	0	0.31	-1000	-1000
	Q23670	WBGene00010785	top-2	0	0	2	0	0	0	-1000	0.31	-1000	-1000	-1000
	Q86D25	WBGene00008288	C54C6.6	0	0	2	0	0	0	-1000	0.31	-1000	-1000	-1000
	Q9TYV5	WBGene00021073	nol-1	1	2	3	1	3	1	0	0.25	0	0.31	0
	O44772	WBGene00019399	K04F10.7	2	4	4	1	0	3	0.13	0.19	0	-1000	0.26
	Q21884	WBGene00011182	R09H10.5	1	2	3	0	2	0	0.19	0.25	-1000	0.19	-1000
	Q9U238	WBGene00013238	trap-4	1	0	3	1	2	0	-1000	0.25	0	0	-1000
	Q21276	WBGene00010627	K07C5.4	5	6	13	9	8	1	0.05	0.2	0.1	0.04	0
	A9D0C6	WBGene00020171	T02H6.1	2	3	4	0	1	1	0.1	0.19	-1000	0	0
	Q22540	WBGene00011820	T18D3.1	5	9	12	2	1	3	0.12	0.18	0	0	0.02
	P06125	WBGene00006929	vit-5	2	0	2	3	1	1	-1000	0	0.16	0	0
	G5EGL2	WBGene00012126	T28D6.6	2	4	4	0	0	1	0.13	0.13	-1000	-1000	0
	O17732	WBGene00004258	pyc-1	2	3	4	2	2	0	0.1	0.13	0	0.08	-1000
	G5EFV4	WBGene00001971	hmg-1.1	3	5	4	0	3	2	0.1	0.11	-1000	0.11	0.07
	B7WN95	WBGene00004446	rpl-32	2	3	1	3	2	0	0.1	0	0.1	0	-1000
	P34183	WBGene00002001	hars-1	3	4	5	0	2	0	0.05	0.1	-1000	0.05	-1000
	Q20720	WBGene00009993	F53F4.11	2	1	3	1	1	1	0	0.1	0	0	0
	O01479	WBGene00006823	unc-94	2	1	2	0	0	0	0	0.09	-1000	-1000	-1000
	Q18211	WBGene00004304	ran-3	3	1	3	0	1	0	0	0.09	-1000	0	-1000
	Q18599	WBGene00016630	C44B7.10	3	4	1	0	1	0	0.09	0	-1000	0	-1000
	Q23398	WBGene00022853	ZK1127.6	3	1	3	0	0	2	0	0.09	-1000	-1000	0.05
	Q9XWT3	WBGene00013394	Y62H9A.6	3	0	0	3	0	1	-1000	-1000	0.09	-1000	0
	G5EEC0	WBGene00004414	rpl-3	2	2	2	0	1	1	0.08	0	-1000	0	0
	Q965I6	WBGene00000800	cars-1	2	0	1	2	1	1	-1000	0	0.08	0	0
	G5EES2	WBGene00001333	erm-1	5	9	7	3	4	4	0.06	0.05	0	0.01	0.02
	P36573	WBGene00002264	lec-1	7	3	13	5	13	2	0	0.06	0.01	0.06	0
	P48727	WBGene00001748	gsp-2	3	2	5	0	0	0	0	0.06	-1000	-1000	-1000
	Q9N5S7	WBGene00018656	F49H12.5	3	1	3	5	4	0	0	0.03	0.06	0.03	-1000
	G5EFE0	WBGene00001330	eps-8	5	2	6	0	0	0	0.01	0.05	-1000	-1000	-1000
	Q18885	WBGene00002045	icd-1	10	13	8	9	7	11	0	0	0	0	0.05
	Q95XY4	WBGene00021789	nol-6	3	0	2	2	1	0	-1000	0	0.05	0	-1000
	G5EGT7	WBGene00021857	iffb-1	4	1	2	0	3	1	0	0.01	-1000	0.04	0
	Q18066	WBGene00001000	dim-1	3	1	2	2	1	0	0	0	0.03	0	-1000
	Q95XT5	WBGene00022122	trap-1	3	0	2	1	2	1	-1000	0.03	0	0	0
	P17329	WBGene00001684	gpd-2	5	2	4	0	4	0	0	0.01	-1000	0.02	-1000
	Q8IG45	WBGene00016123	C25H3.14	4	3	1	0	0	2	0.01	0	-1000	-1000	0.02
	Q9XWV2	WBGene00012544	Y37D8A.2	6	4	7	1	3	0	0	0.02	0	0	-1000
	O62431	WBGene00001336	qars-1	4	0	1	2	1	0	-1000	0	0.01	0	-1000
	P09588	WBGene00001877	his-3	4	3	4	3	4	1	0	0.01	0.01	0.01	0
	P46561	WBGene00000229	atp-2	7	4	6	1	2	2	0	0.01	0	0	0
	Q18231	WBGene00004499	rps-30	7	2	3	7	2	0	0	0	0.01	0	-1000
	Q9BKU6	WBGene00021350	Y37E3.8	5	4	2	3	4	0	0.01	0	0	0	-1000
	A3QMC5	WBGene00004448	rpl-34	0	0	0	0	1	0	-1000	-1000	-1000	0	-1000
	A4UZ35	WBGene00044894	Y71F9AR.4	0	0	1	1	0	0	-1000	0	0	-1000	-1000
	A8WI68	WBGene00004736	sca-1	2	0	1	0	0	0	-1000	0	-1000	-1000	-1000
	D0VWL8	WBGene00016006	fln-2	4	2	1	0	1	1	0	0	-1000	0	0
	E3W737	WBGene00004186	prpf-4	0	1	1	0	0	0	0	0	-1000	-1000	-1000
	E7EM33	WBGene00006779	unc-43	0	0	1	0	0	0	-1000	0	-1000	-1000	-1000
	G4S0D7	WBGene00195072	C16C8.22	0	0	0	0	1	0	-1000	-1000	-1000	0	-1000
	G5EE29	WBGene00021408	trpl-4	0	0	0	0	1	0	-1000	-1000	-1000	0	-1000
	G5EEI4	WBGene00000214	asp-1	2	1	1	0	0	0	0	0	-1000	-1000	-1000
	G5EEL9	WBGene00001976	hmg-11	3	0	2	1	0	1	-1000	0	0	-1000	0
	G5EEZ4	WBGene00012858	Y44F5A.1	0	0	1	1	0	1	-1000	0	0	-1000	0
	G5EFD6	WBGene00001488	frm-1	1	1	0	0	0	0	0	-1000	-1000	-1000	-1000
	G5EFT1	WBGene00011578	npr-20	0	0	1	0	0	0	-1000	0	-1000	-1000	-1000
	G5EGB1	WBGene00002265	lec-2	8	0	1	0	0	0	-1000	0	-1000	-1000	-1000
	G8JYF5	WBGene00002025	hsp-60	0	0	0	1	0	0	-1000	-1000	0	-1000	-1000
	H1ZUW9	WBGene00018798	gnrr-1	0	1	0	0	0	0	0	-1000	-1000	-1000	-1000
	H2KYR1	WBGene00006924	vig-1	6	5	2	1	3	2	0	0	0	0	0
	H2KZ23	WBGene00020097	larp-1	3	1	3	1	1	0	0	0	0	0	-1000
	H2KZG4	WBGene00016939	C55B6.1	0	0	0	0	1	0	-1000	-1000	-1000	0	-1000
	H2L048	WBGene00018522	F46H5.7	27	3	5	5	2	1	0	0	0	0	0
	I2HAJ2	WBGene00004444	rpl-30	3	0	1	2	0	1	-1000	0	0	-1000	0
	K7ZUH9	WBGene00001914	his-40	6	2	2	2	5	2	0	0	0	0	0
	O01869	WBGene00004479	rps-10	0	3	1	0	0	0	0	0	-1000	-1000	-1000
	O16486	WBGene00015074	B0238.10	0	1	1	0	0	0	0	0	-1000	-1000	-1000
	O16487	WBGene00015075	B0238.11	11	4	9	4	5	2	0	0	0	0	0
	O16689	WBGene00019495	sdz-24	0	0	0	1	0	0	-1000	-1000	0	-1000	-1000
	O17218	WBGene00004491	rps-22	7	4	4	2	4	2	0	0	0	0	0
	O17580	WBGene00007413	pro-2	0	1	0	1	2	0	0	-1000	0	0	-1000
	O17694	WBGene00008262	ril-1	0	0	1	0	0	0	-1000	0	-1000	-1000	-1000
	O17869	WBGene00009650	ccnk-1	1	0	0	1	0	1	-1000	-1000	0	-1000	0
	O17915	WBGene00004302	ran-1	0	2	1	0	0	0	0	0	-1000	-1000	-1000
	O18215	WBGene00013143	Y53C12B.1	0	1	1	0	0	0	0	0	-1000	-1000	-1000
	O18240	WBGene00004487	rps-18	6	2	3	4	4	1	0	0	0	0	0
	O44133	WBGene00016057	C24D10.6	2	0	1	0	1	1	-1000	0	-1000	0	0
	O44159	WBGene00016989	CD4.3	7	0	2	1	0	1	-1000	0	0	-1000	0
	O44895	WBGene00022749	ZK484.3	2	0	1	1	0	0	-1000	0	0	-1000	-1000
	O45181	WBGene00019510	K07H8.10	0	1	0	1	1	1	0	-1000	0	0	0
	O45783	WBGene00011733	T12D8.5	0	1	2	0	1	0	0	0	-1000	0	-1000
	O45815	WBGene00000067	act-5	123	46	88	11	15	4	0	0	0	0	0
	O61880	WBGene00019097	F59B1.2	17	10	12	8	11	8	0	0	0	0	0
	O62415	WBGene00003090	lys-1	1	0	2	0	0	0	-1000	0	-1000	-1000	-1000
	O62473	WBGene00012874	Y45F10B.12	0	1	0	0	0	0	0	-1000	-1000	-1000	-1000
	O62518	WBGene00014083	ZK795.3	1	1	1	0	0	0	0	0	-1000	-1000	-1000
	O76407	WBGene00020389	T10B5.3	0	1	1	1	0	0	0	0	0	-1000	-1000
	O76636	WBGene00019268	H41C03.1	0	0	0	0	1	0	-1000	-1000	-1000	0	-1000
	P04255	WBGene00001885	his-11	6	5	4	6	5	1	0	0	0	0	0
	P09446	WBGene00002005	hsp-1	29	12	21	6	16	10	0	0	0	0	0
	P0CG71	WBGene00006727	ubq-1	0	0	2	3	2	0	-1000	0	0	0	-1000
	P18334	WBGene00002191	kin-3	0	0	0	1	0	0	-1000	-1000	0	-1000	-1000
	P18948	WBGene00006930	vit-6	13	5	13	9	3	5	0	0	0	0	0
	P27420	WBGene00002007	hsp-3	7	2	5	1	2	1	0	0	0	0	0
	P27639	WBGene00002083	inf-1	3	0	1	0	1	0	-1000	0	-1000	0	-1000
	P29691	WBGene00001167	eef-2	0	0	0	0	1	0	-1000	-1000	-1000	0	-1000
	P30642	WBGene00001227	eif-3.D	2	0	0	0	1	0	-1000	-1000	-1000	0	-1000
	P34255	WBGene00015125	B0303.3	0	0	0	1	1	0	-1000	-1000	0	0	-1000
	P34328	WBGene00002011	hsp-12.2	0	1	0	0	0	0	0	-1000	-1000	-1000	-1000
	P34385	WBGene00008514	F02A9.4	1	0	0	1	0	0	-1000	-1000	0	-1000	-1000
	P34496	WBGene00019800	mtss-1	2	1	0	1	1	0	0	-1000	0	0	-1000
	P34546	WBGene00006911	vha-2	1	0	1	0	0	0	-1000	0	-1000	-1000	-1000
	P34575	WBGene00000833	cts-1	0	0	0	0	1	0	-1000	-1000	-1000	0	-1000
	P34685	WBGene00000292	cap-1	3	0	1	0	0	0	-1000	0	-1000	-1000	-1000
	P34686	WBGene00000293	cap-2	2	1	2	0	0	0	0	0	-1000	-1000	-1000
	P41843	WBGene00020601	T20B12.3	1	0	1	1	1	1	-1000	0	0	0	0
	P41932	WBGene00003920	par-5	3	0	0	1	1	0	-1000	-1000	0	0	-1000
	P45971	WBGene00011638	ostb-1	0	1	2	0	0	0	0	0	-1000	-1000	-1000
	P53013	WBGene00001168	eef-1A.1	21	9	8	11	11	7	0	0	0	0	0
	P62784	WBGene00001875	his-1	15	7	11	11	9	4	0	0	0	0	0
	P91189	WBGene00001025	dnj-7	2	3	2	0	1	0	0	0	-1000	0	-1000
	P91194	WBGene00017065	D2092.4	0	1	0	0	0	0	0	-1000	-1000	-1000	-1000
	P91283	WBGene00000230	atp-3	23	9	15	8	7	6	0	0	0	0	0
	P91341	WBGene00018891	F55F8.3	0	0	1	0	0	0	-1000	0	-1000	-1000	-1000
	Q07749	WBGene00006794	unc-60	0	1	0	0	0	0	0	-1000	-1000	-1000	-1000
	Q09464	WBGene00007628	C16C10.8	0	0	0	0	1	1	-1000	-1000	-1000	0	0
	Q09996	WBGene00003073	lars-1	2	1	1	1	0	0	0	0	0	-1000	-1000
	Q10051	WBGene00020423	prp-19	2	0	2	0	0	0	-1000	0	-1000	-1000	-1000
	Q10950	WBGene00015160	B0361.6	15	14	8	1	4	5	0	0	0	0	0
	Q17489	WBGene00006780	unc-44	0	0	1	0	0	0	-1000	0	-1000	-1000	-1000
	Q17561	WBGene00000120	aly-1	2	0	0	2	0	0	-1000	-1000	0	-1000	-1000
	Q18038	WBGene00002850	let-716	0	2	2	1	1	1	0	0	0	0	0
	Q18076	WBGene00015956	C18B2.5	0	0	1	0	0	0	-1000	0	-1000	-1000	-1000
	Q18187	WBGene00016112	C25H3.3	9	10	5	4	3	4	0	0	0	0	0
	Q18218	WBGene00016144	mmab-1	2	0	2	0	0	1	-1000	0	-1000	-1000	0
	Q18688	WBGene00000915	daf-21	3	0	0	0	1	0	-1000	-1000	-1000	0	-1000
	Q18947	WBGene00008378	D1054.11	5	0	1	2	0	0	-1000	0	0	-1000	-1000
	Q19162	WBGene00004423	rpl-11.2	3	3	3	2	3	2	0	0	0	0	0
	Q19433	WBGene00017435	F13H8.2	0	0	2	1	0	0	-1000	0	0	-1000	-1000
	Q19734	WBGene00004007	pgp-13	0	0	1	0	0	0	-1000	0	-1000	-1000	-1000
	Q19743	WBGene00001854	hil-3	0	0	0	1	1	0	-1000	-1000	0	0	-1000
	Q19753	WBGene00009084	F23B12.7	2	0	2	1	2	1	-1000	0	0	0	0
	Q1XFY9	WBGene00004493	rps-24	3	1	0	2	0	0	0	-1000	0	-1000	-1000
	Q20192	WBGene00018203	F39F10.3	0	1	0	0	0	0	0	-1000	-1000	-1000	-1000
	Q20334	WBGene00006584	tni-1	0	0	0	0	1	0	-1000	-1000	-1000	0	-1000
	Q20932	WBGene00000276	byn-1	0	0	1	0	0	0	-1000	0	-1000	-1000	-1000
	Q20969	WBGene00010231	F58B3.4	0	0	1	0	2	1	-1000	0	-1000	0	0
	Q21194	WBGene00019365	K03E6.7	0	0	0	0	0	1	-1000	-1000	-1000	-1000	0
	Q21215	WBGene00010556	rack-1	5	0	0	0	4	0	-1000	-1000	-1000	0	-1000
	Q21230	WBGene00010560	iftb-1	15	7	5	7	9	5	0	0	0	0	0
	Q21275	WBGene00010626	K07C5.3	0	1	0	0	0	0	0	-1000	-1000	-1000	-1000
	Q21303	WBGene00010642	mks-6	0	0	0	0	1	0	-1000	-1000	-1000	0	-1000
	Q21568	WBGene00010896	M28.5	1	1	2	1	0	0	0	0	0	-1000	-1000
	Q21752	WBGene00019900	vdac-1	3	0	0	0	1	0	-1000	-1000	-1000	0	-1000
	Q21926	WBGene00002152	iars-1	2	0	0	1	0	0	-1000	-1000	0	-1000	-1000
	Q22053	WBGene00001423	fib-1	12	8	9	7	8	3	0	0	0	0	0
	Q22099	WBGene00002238	kars-1	10	8	7	5	10	5	0	0	0	0	0
	Q22230	WBGene00011467	decr-1.3	0	2	0	2	2	1	0	-1000	0	0	0
	Q27511	WBGene00019947	htz-1	6	3	4	3	4	1	0	0	0	0	0
	Q69Z12	WBGene00023451	K08E3.10	1	0	2	0	0	0	-1000	0	-1000	-1000	-1000
	Q6A8K1	WBGene00000066	act-4	152	67	115	17	23	3	0	0	0	0	0
	Q7JKP6	WBGene00002027	hsr-9	0	0	1	0	0	1	-1000	0	-1000	-1000	0
	Q7K797	WBGene00003902	pab-1	5	2	4	3	2	0	0	0	0	0	-1000
	Q7YXB9	WBGene00009306	maph-1.1	4	0	0	0	0	1	-1000	-1000	-1000	-1000	0
	Q86CZ8	WBGene00006439	ant-1.1	7	3	5	2	3	0	0	0	0	0	-1000
	Q86S66	WBGene00022042	icd-2	42	44	51	19	27	28	0	0	0	0	0
	Q8MQC1	WBGene00016116	C25H3.7	0	0	1	0	0	0	-1000	0	-1000	-1000	-1000
	Q8MXI1	WBGene00019007	F57B10.14	0	1	0	0	0	0	0	-1000	-1000	-1000	-1000
	Q8WQA8	WBGene00004489	rps-20	16	4	7	5	4	3	0	0	0	0	0
	Q8WQF1	WBGene00018701	pccb-1	1	0	0	1	0	0	-1000	-1000	0	-1000	-1000
	Q93573	WBGene00009122	tct-1	0	0	0	0	1	0	-1000	-1000	-1000	0	-1000
	Q93695	WBGene00001760	gst-12	0	0	0	1	0	0	-1000	-1000	0	-1000	-1000
	Q93761	WBGene00009973	F53C11.3	0	1	0	0	1	0	0	-1000	-1000	0	-1000
	Q93879	WBGene00010726	K09E9.3	5	3	3	2	1	1	0	0	0	0	0
	Q94230	WBGene00004046	plp-1	3	0	2	1	1	0	-1000	0	0	0	-1000
	Q95X83	WBGene00017749	rpoa-49	0	0	1	0	0	0	-1000	0	-1000	-1000	-1000
	Q95XJ0	WBGene00022089	Y69A2AR.18	6	1	2	1	0	0	0	0	0	-1000	-1000
	Q95XR0	WBGene00021466	Y39G10AR.8	20	4	10	9	11	2	0	0	0	0	0
	Q95XS2	WBGene00021427	Y38F2AR.9	0	1	0	0	0	0	0	-1000	-1000	-1000	-1000
	Q95YD5	WBGene00016258	vha-16	4	1	1	1	0	0	0	0	0	-1000	-1000
	Q95ZI4	WBGene00002266	lec-3	1	1	2	1	1	0	0	0	0	0	-1000
	Q95ZX6	WBGene00007914	mys-4	1	1	0	0	1	0	0	-1000	-1000	0	-1000
	Q9BIC0	WBGene00021009	afd-1	0	1	0	0	0	0	0	-1000	-1000	-1000	-1000
	Q9BIC3	WBGene00020347	T08B2.7	24	10	18	14	22	7	0	0	0	0	0
	Q9BKS1	WBGene00001236	elc-1	0	0	1	0	0	0	-1000	0	-1000	-1000	-1000
	Q9BKU3	WBGene00021351	Y37E3.10	10	6	4	4	5	3	0	0	0	0	0
	Q9BL73	WBGene00004088	ppk-2	1	0	1	0	0	0	-1000	0	-1000	-1000	-1000
	Q9GYF1	WBGene00006764	unc-27	1	2	2	1	1	1	0	0	0	0	0
	Q9N384	WBGene00002269	lec-6	0	0	0	1	0	0	-1000	-1000	0	-1000	-1000
	Q9N3Q9	WBGene00021660	Y48G1A.4	2	0	1	0	1	2	-1000	0	-1000	0	0
	Q9N4I3	WBGene00022114	Y71F9AL.9	33	41	30	16	11	17	0	0	0	0	0
	Q9N4M4	WBGene00000140	anc-1	4	0	1	0	1	0	-1000	0	-1000	0	-1000
	Q9N5S0	WBGene00018852	F55A3.7	0	0	1	0	0	0	-1000	0	-1000	-1000	-1000
	Q9NA74	WBGene00013266	Y57A10A.26	15	7	7	5	5	1	0	0	0	0	0
	Q9NEV6	WBGene00012703	nhr-145	0	0	1	0	0	0	-1000	0	-1000	-1000	-1000
	Q9NLD1	WBGene00002000	hrp-2	1	0	0	1	0	0	-1000	-1000	0	-1000	-1000
	Q9TXQ7	WBGene00015311	C01G5.9	0	0	1	0	0	0	-1000	0	-1000	-1000	-1000
	Q9TZ73	WBGene00018242	F40G9.6	0	1	0	0	0	0	0	-1000	-1000	-1000	-1000
	Q9TZE4	WBGene00021026	W04C9.4	1	0	0	1	0	0	-1000	-1000	0	-1000	-1000
	Q9U1Q4	WBGene00006936	vars-2	4	0	0	1	1	0	-1000	-1000	0	0	-1000
	Q9U2I4	WBGene00012756	Y41C4A.9	1	0	1	0	0	0	-1000	0	-1000	-1000	-1000
	Q9U2V9	WBGene00003130	map-2	0	0	1	0	0	0	-1000	0	-1000	-1000	-1000
	Q9XU97	WBGene00009688	F44E5.1	0	1	1	0	0	0	0	0	-1000	-1000	-1000
	Q9XVE9	WBGene00004426	rpl-14	5	3	3	3	3	2	0	0	0	0	0
	Q9XVI9	WBGene00011734	mlc-5	1	0	2	0	0	0	-1000	0	-1000	-1000	-1000
	Q9XWW2	WBGene00003406	mrg-1	6	0	2	0	1	0	-1000	0	-1000	0	-1000
	Q9XXK1	WBGene00010419	H28O16.1	10	9	8	5	5	0	0	0	0	0	-1000
	U4PBS3	WBGene00003918	par-3	0	0	0	0	0	2	-1000	-1000	-1000	-1000	0
	U4PR70	WBGene00013168	arp-1	0	0	1	0	0	0	-1000	0	-1000	-1000	-1000
	B7WN66	WBGene00006801	unc-68	1	0	0	0	0	0	-1000	-1000	-1000	-1000	-1000
	C0VXV6	WBGene00021935	mrpl-46	4	0	0	0	0	0	-1000	-1000	-1000	-1000	-1000
	G4S034	WBGene00004951	spc-1	1	0	0	0	0	0	-1000	-1000	-1000	-1000	-1000
	G4SJZ3	WBGene00021191	Y14H12B.1	1	0	0	0	0	0	-1000	-1000	-1000	-1000	-1000
	G5ECM6	WBGene00007000	tufm-1	1	0	0	0	0	0	-1000	-1000	-1000	-1000	-1000
	G5EE76	WBGene00003916	par-1	1	0	0	0	0	0	-1000	-1000	-1000	-1000	-1000
	G5EEK9	WBGene00006914	vha-5	2	0	0	0	0	0	-1000	-1000	-1000	-1000	-1000
	G8JY05	WBGene00020549	nmt-1	2	0	0	0	0	0	-1000	-1000	-1000	-1000	-1000
	G8JY38	WBGene00006926	vit-2	1	0	0	0	0	0	-1000	-1000	-1000	-1000	-1000
	H2KYZ6	WBGene00001491	frm-4	3	0	0	0	0	0	-1000	-1000	-1000	-1000	-1000
	L8E6J9	WBGene00020732	T23E7.2	1	0	0	0	0	0	-1000	-1000	-1000	-1000	-1000
	O01658	WBGene00020902	jmjc-1	1	0	0	0	0	0	-1000	-1000	-1000	-1000	-1000
	O16369	WBGene00000159	aps-1	1	0	0	0	0	0	-1000	-1000	-1000	-1000	-1000
	O16518	WBGene00000110	alh-4	1	0	0	0	0	0	-1000	-1000	-1000	-1000	-1000
	O16945	WBGene00019563	K09C6.9	1	0	0	0	0	0	-1000	-1000	-1000	-1000	-1000
	O18216	WBGene00013144	Y53C12B.2	1	0	0	0	0	0	-1000	-1000	-1000	-1000	-1000
	O44451	WBGene00015413	pdhb-1	1	0	0	0	0	0	-1000	-1000	-1000	-1000	-1000
	P10771	WBGene00001898	his-24	1	0	0	0	0	0	-1000	-1000	-1000	-1000	-1000
	P17140	WBGene00002280	let-2	1	0	0	0	0	0	-1000	-1000	-1000	-1000	-1000
	P34268	WBGene00001443	fli-1	1	0	0	0	0	0	-1000	-1000	-1000	-1000	-1000
	P34462	WBGene00010130	vha-14	4	0	0	0	0	0	-1000	-1000	-1000	-1000	-1000
	P40614	WBGene00008505	F01G4.6	1	0	0	0	0	0	-1000	-1000	-1000	-1000	-1000
	P41988	WBGene00000377	cct-1	1	0	0	0	0	0	-1000	-1000	-1000	-1000	-1000
	P52717	WBGene00018271	F41C3.5	1	0	0	0	0	0	-1000	-1000	-1000	-1000	-1000
	P98080	WBGene00018963	ucr-1	1	0	0	0	0	0	-1000	-1000	-1000	-1000	-1000
	Q03577	WBGene00001094	dars-1	2	0	0	0	0	0	-1000	-1000	-1000	-1000	-1000
	Q09EE7	WBGene00003818	nsf-1	1	0	0	0	0	0	-1000	-1000	-1000	-1000	-1000
	Q18026	WBGene00015802	flu-2	2	0	0	0	0	0	-1000	-1000	-1000	-1000	-1000
	Q18577	WBGene00016594	C42D4.1	1	0	0	0	0	0	-1000	-1000	-1000	-1000	-1000
	Q18625	WBGene00002267	lec-4	4	0	0	0	0	0	-1000	-1000	-1000	-1000	-1000
	Q18817	WBGene00000248	ben-1	4	0	0	0	0	0	-1000	-1000	-1000	-1000	-1000
	Q19126	WBGene00000207	asb-2	1	0	0	0	0	0	-1000	-1000	-1000	-1000	-1000
	Q20168	WBGene00009542	F38E11.5	1	0	0	0	0	0	-1000	-1000	-1000	-1000	-1000
	Q20206	WBGene00004480	rps-11	3	0	0	0	0	0	-1000	-1000	-1000	-1000	-1000
	Q20448	WBGene00009772	ztf-7	2	0	0	0	0	0	-1000	-1000	-1000	-1000	-1000
	Q20774	WBGene00001031	dnj-13	1	0	0	0	0	0	-1000	-1000	-1000	-1000	-1000
	Q20938	WBGene00004462	rpn-6.1	1	0	0	0	0	0	-1000	-1000	-1000	-1000	-1000
	Q21443	WBGene00003052	lmn-1	1	0	0	0	0	0	-1000	-1000	-1000	-1000	-1000
	Q21473	WBGene00000175	aqp-7	1	0	0	0	0	0	-1000	-1000	-1000	-1000	-1000
	Q21824	WBGene00011110	prdx-3	5	0	0	0	0	0	-1000	-1000	-1000	-1000	-1000
	Q22763	WBGene00020788	nep-22	1	0	0	0	0	0	-1000	-1000	-1000	-1000	-1000
	Q23445	WBGene00022678	sar-1	2	0	0	0	0	0	-1000	-1000	-1000	-1000	-1000
	Q27497	WBGene00001747	gsp-1	1	0	0	0	0	0	-1000	-1000	-1000	-1000	-1000
	Q86NI3	WBGene00015538	sams-3	2	0	0	0	0	0	-1000	-1000	-1000	-1000	-1000
	Q8IG31	WBGene00006434	prdx-2	4	0	0	0	0	0	-1000	-1000	-1000	-1000	-1000
	Q93339	WBGene00007972	prp-4	2	0	0	0	0	0	-1000	-1000	-1000	-1000	-1000
	Q93637	WBGene00009259	hpo-34	1	0	0	0	0	0	-1000	-1000	-1000	-1000	-1000
	Q94269	WBGene00019617	K10C2.1	2	0	0	0	0	0	-1000	-1000	-1000	-1000	-1000
	Q95QB6	WBGene00020107	R151.2	1	0	0	0	0	0	-1000	-1000	-1000	-1000	-1000
	Q95XM9	WBGene00022148	Y71G12B.8	1	0	0	0	0	0	-1000	-1000	-1000	-1000	-1000
	Q95Y36	WBGene00022435	Y108G3AL.3	1	0	0	0	0	0	-1000	-1000	-1000	-1000	-1000
	Q95Y79	WBGene00022474	zig-9	1	0	0	0	0	0	-1000	-1000	-1000	-1000	-1000
	Q9BKU4	WBGene00004014	phb-1	1	0	0	0	0	0	-1000	-1000	-1000	-1000	-1000
	Q9GUM5	WBGene00022269	Y73E7A.2	1	0	0	0	0	0	-1000	-1000	-1000	-1000	-1000
	Q9N362	WBGene00021930	Y55F3AM.13	2	0	0	0	0	0	-1000	-1000	-1000	-1000	-1000
	Q9N5K1	WBGene00019245	sacy-1	1	0	0	0	0	0	-1000	-1000	-1000	-1000	-1000
	Q9TYW1	WBGene00021952	vha-19	1	0	0	0	0	0	-1000	-1000	-1000	-1000	-1000
	Q9U1R7	WBGene00000201	arx-3	2	0	0	0	0	0	-1000	-1000	-1000	-1000	-1000
	Q9XUW5	WBGene00010260	F58E10.3	2	0	0	0	0	0	-1000	-1000	-1000	-1000	-1000
	Q9XW93	WBGene00013026	Y49A3A.3	1	0	0	0	0	0	-1000	-1000	-1000	-1000	-1000
	S6EZT6	WBGene00020269	etf-1	1	0	0	0	0	0	-1000	-1000	-1000	-1000	-1000
	U4PBK9	WBGene00021934	cct-8	1	0	0	0	0	0	-1000	-1000	-1000	-1000	-1000

## Sheet: Epidermis
	Table S1. All proteins identified, organized by tissue examined.
	Sheet 3: Preys identified using BirA expressed in seam and hyp7 epidermal cells (Pwrt-2::BirA)
	Prey			Spectra Counts						SAINT Scores
	UniProt	WBGene	Name	control	CDC-42	DLG-1	LET-413	LGL-1	PAR-3	CDC-42	DLG-1	LET-413	LGL-1	PAR-3
	G5ECY0	WBGene00001006	dlg-1	0	0	193	0	0	0	-1000	1	-1000	-1000	-1000
	G5EEI1	WBGene00018987	lgl-1	0	0	0	0	82	0	-1000	-1000	-1000	1	-1000
	O61967	WBGene00002632	let-413	0	0	0	20	0	0	-1000	-1000	1	-1000	-1000
	P06125	WBGene00006929	vit-5	1	8	21	0	3	19	0.67	1	-1000	0.33	0.76
	Q05062	WBGene00000390	cdc-42	0	19	0	0	0	0	1	-1000	-1000	-1000	-1000
	P18948	WBGene00006930	vit-6	7	16	44	1	1	23	0.36	0.99	0	0	0.4
	Q18550	WBGene00016542	C39H7.4	0	4	9	0	2	0	0.33	0.98	-1000	0.32	-1000
	Q9NAN2	WBGene00003921	par-6	0	0	0	0	11	0	-1000	-1000	-1000	0.98	-1000
	Q22135	WBGene00011408	T04A8.6	0	1	2	2	0	6	0	0.32	0	-1000	0.96
	G5EGB1	WBGene00002265	lec-2	0	1	10	0	0	0	0	0.91	-1000	-1000	-1000
	Q19266	WBGene00004034	pkc-3	0	0	0	0	8	0	-1000	-1000	-1000	0.91	-1000
	Q21067	WBGene00002056	ifc-2	0	0	9	0	0	0	-1000	0.91	-1000	-1000	-1000
	Q21884	WBGene00011182	R09H10.5	0	2	7	0	3	0	0.32	0.91	-1000	0.33	-1000
	H2L2C8	WBGene00000228	atn-1	0	0	9	0	0	0	-1000	0.9	-1000	-1000	-1000
	Q19286	WBGene00002054	ifb-2	1	1	27	1	0	0	0	0.9	0	-1000	-1000
	I2HAJ2	WBGene00004444	rpl-30	0	0	6	0	1	1	-1000	0.89	-1000	0	0
	P17329	WBGene00001684	gpd-2	1	4	9	0	2	5	0.33	0.89	-1000	0.24	0.51
	O62431	WBGene00001336	qars-1	0	2	5	0	1	2	0	0.88	-1000	0	0.32
	P36573	WBGene00002264	lec-1	6	9	27	11	8	3	0.06	0.84	0.07	0.03	0
	G5EEC0	WBGene00004414	rpl-3	0	1	6	1	0	1	0	0.82	0	-1000	0
	G5EFE0	WBGene00001330	eps-8	4	5	18	0	0	2	0.15	0.82	-1000	-1000	0.02
	G5EGT7	WBGene00021857	iffb-1	0	4	7	0	0	1	0.81	0.82	-1000	-1000	0
	A3QMC5	WBGene00004448	rpl-34	0	0	4	0	0	0	-1000	0.81	-1000	-1000	-1000
	P54073	WBGene00009711	F44G4.1	0	4	3	3	1	1	0.81	0.33	0	0	0
	Q18625	WBGene00002267	lec-4	0	1	4	0	0	0	0	0.81	-1000	-1000	-1000
	P34686	WBGene00000293	cap-2	1	3	9	0	0	0	0.32	0.75	-1000	-1000	-1000
	Q20748	WBGene00010015	atad-3	2	3	10	0	0	0	0	0.71	-1000	-1000	-1000
	O45815	WBGene00000067	act-5	56	72	207	15	16	36	0	0.67	0	0	0
	P04255	WBGene00001885	his-11	1	3	7	5	5	3	0	0.67	0.57	0.51	0.33
	P34685	WBGene00000292	cap-1	0	2	10	0	0	0	0.32	0.67	-1000	-1000	-1000
	Q6A8K1	WBGene00000066	act-4	84	96	287	24	27	50	0	0.67	0	0	0
	Q9NA74	WBGene00013266	Y57A10A.26	3	4	13	6	6	1	0.14	0.67	0.28	0.28	0
	Q9U302	WBGene00003902	pab-1	2	5	12	4	0	1	0.33	0.67	0.26	-1000	0
	Q18211	WBGene00004304	ran-3	1	6	4	1	0	1	0.65	0.42	0	-1000	0
	Q21215	WBGene00010556	rack-1	1	1	7	1	2	0	0	0.65	0	0.24	-1000
	Q8MXD8	WBGene00004130	ketn-1	0	3	6	0	0	0	0.33	0.65	-1000	-1000	-1000
	O01479	WBGene00006823	unc-94	0	1	4	0	0	0	0	0.64	-1000	-1000	-1000
	Q09622	WBGene00014165	puf-12	0	1	1	4	2	2	0	0	0.64	0.32	0
	Q18076	WBGene00015956	C18B2.5	0	0	4	0	0	0	-1000	0.64	-1000	-1000	-1000
	Q21443	WBGene00003052	lmn-1	0	2	4	0	0	0	0	0.64	-1000	-1000	-1000
	Q8WQA8	WBGene00004489	rps-20	2	3	10	6	6	4	0	0.59	0.37	0.37	0.21
	G8JY05	WBGene00020549	nmt-1	0	1	4	0	0	0	0	0.58	-1000	-1000	-1000
	O62106	WBGene00001234	eif-6	0	4	2	1	1	3	0.58	0.32	0	0	0
	P40614	WBGene00008505	F01G4.6	0	0	6	0	0	0	-1000	0.58	-1000	-1000	-1000
	Q18688	WBGene00000915	daf-21	0	0	5	0	1	0	-1000	0.58	-1000	0	-1000
	O45757	WBGene00011538	T06E6.1	1	5	2	1	1	5	0.57	0.24	0	0	0.57
	Q95XJ0	WBGene00022089	Y69A2AR.18	2	0	8	1	1	0	-1000	0.57	0	0	-1000
	Q95YD5	WBGene00016258	vha-16	1	1	5	0	0	0	0	0.57	-1000	-1000	-1000
	Q9U238	WBGene00013238	trap-4	1	3	5	0	1	0	0.33	0.57	-1000	0	-1000
	G5EEK9	WBGene00006914	vha-5	0	0	3	0	0	0	-1000	0.56	-1000	-1000	-1000
	G8JY38	WBGene00006926	vit-2	0	0	3	0	0	2	-1000	0.56	-1000	-1000	0
	L8E6J9	WBGene00020732	T23E7.2	0	0	3	0	0	0	-1000	0.56	-1000	-1000	-1000
	O44451	WBGene00015413	pdhb-1	0	0	3	0	0	0	-1000	0.56	-1000	-1000	-1000
	O45012	WBGene00020915	nol-5	3	12	14	11	9	6	0.55	0.56	0.49	0.41	0.3
	P29691	WBGene00001167	eef-2	0	0	3	0	0	0	-1000	0.56	-1000	-1000	-1000
	Q09996	WBGene00003073	lars-1	0	2	3	0	0	0	0	0.56	-1000	-1000	-1000
	Q20206	WBGene00004480	rps-11	0	0	3	1	0	0	-1000	0.56	0	-1000	-1000
	Q22508	WBGene00006408	tag-18	0	0	3	0	0	0	-1000	0.56	-1000	-1000	-1000
	Q8IG31	WBGene00006434	prdx-2	0	0	3	0	0	0	-1000	0.56	-1000	-1000	-1000
	Q965I6	WBGene00000800	cars-1	0	0	1	0	0	3	-1000	0	-1000	-1000	0.56
	Q9GYF1	WBGene00006764	unc-27	0	2	3	1	0	2	0	0.56	0	-1000	0
	Q9U1R7	WBGene00000201	arx-3	0	0	3	0	0	0	-1000	0.56	-1000	-1000	-1000
	U4PBS3	WBGene00003918	par-3	0	0	0	0	0	3	-1000	-1000	-1000	-1000	0.56
	Q21276	WBGene00010627	K07C5.4	4	9	5	13	10	9	0.31	0.15	0.52	0.33	0.24
	O18240	WBGene00004487	rps-18	3	0	9	7	5	2	-1000	0.43	0.29	0.11	0
	P27639	WBGene00002083	inf-1	1	0	4	0	0	0	-1000	0.43	-1000	-1000	-1000
	Q94230	WBGene00004046	plp-1	1	0	4	1	0	0	-1000	0.43	0	-1000	-1000
	Q9N384	WBGene00002269	lec-6	1	0	4	0	1	0	-1000	0.43	-1000	0	-1000
	P34183	WBGene00002001	hars-1	2	3	6	0	0	0	0	0.42	-1000	-1000	-1000
	K7ZUH9	WBGene00001914	his-40	2	2	6	3	2	1	0	0.37	0.17	0	0
	P37806	WBGene00006819	unc-87	8	17	24	2	4	4	0.31	0.36	0	0.01	0.01
	Q9BKU3	WBGene00021351	Y37E3.10	6	12	16	4	1	6	0.12	0.36	0	0	0
	O44159	WBGene00016989	CD4.3	2	0	5	0	0	1	-1000	0.35	-1000	-1000	0
	P46561	WBGene00000229	atp-2	5	4	12	0	1	3	0.02	0.35	-1000	0	0.01
	P53013	WBGene00001168	eef-1A.1	7	8	16	10	13	9	0	0.35	0.1	0.2	0.03
	Q22716	WBGene00004446	rpl-32	3	2	4	8	1	1	0	0.11	0.34	0	0
	G5EEL9	WBGene00001976	hmg-11	1	1	3	2	0	0	0	0.33	0	-1000	-1000
	O17921	WBGene00006536	tbb-1	0	0	3	0	0	0	-1000	0.33	-1000	-1000	-1000
	Q17489	WBGene00006780	unc-44	1	1	3	0	1	0	0	0.33	-1000	0	-1000
	Q18038	WBGene00002850	let-716	0	0	3	0	0	1	-1000	0.33	-1000	-1000	0
	Q20720	WBGene00009993	F53F4.11	1	2	3	3	0	3	0	0.32	0.33	-1000	0
	Q21210	WBGene00019380	K04C2.2	1	1	0	0	0	3	0	-1000	-1000	-1000	0.33
	Q21624	WBGene00000768	cor-1	0	13	4	0	1	0	0.33	0.33	-1000	0	-1000
	Q21752	WBGene00019900	vdac-1	0	0	5	0	0	0	-1000	0.33	-1000	-1000	-1000
	Q23495	WBGene00022739	toe-1	0	0	3	0	0	0	-1000	0.33	-1000	-1000	-1000
	Q565D2	WBGene00009888	F49E2.5	1	4	3	1	0	1	0.33	0.32	0	-1000	0
	C0VXV6	WBGene00021935	mrpl-46	0	0	2	0	0	0	-1000	0.32	-1000	-1000	-1000
	K8ESK7	WBGene00014826	R13H4.2	0	0	2	0	0	0	-1000	0.32	-1000	-1000	-1000
	O02252	WBGene00003958	pcp-3	0	0	2	0	0	0	-1000	0.32	-1000	-1000	-1000
	O16785	WBGene00003932	pat-6	0	0	2	0	0	0	-1000	0.32	-1000	-1000	-1000
	O45168	WBGene00002055	ifc-1	0	0	2	0	0	0	-1000	0.32	-1000	-1000	-1000
	P27604	WBGene00019322	ahcy-1	0	0	1	0	2	2	-1000	0	-1000	0	0.32
	P34328	WBGene00002011	hsp-12.2	0	2	0	0	0	0	0.32	-1000	-1000	-1000	-1000
	P34462	WBGene00010130	vha-14	0	0	2	0	0	0	-1000	0.32	-1000	-1000	-1000
	P90983	WBGene00004498	rps-29	0	1	1	2	2	0	0	0	0.32	0	-1000
	Q07749	WBGene00006794	unc-60	0	2	0	0	0	0	0.32	-1000	-1000	-1000	-1000
	Q11176	WBGene00006810	unc-78	0	2	0	0	0	0	0.32	-1000	-1000	-1000	-1000
	Q17763	WBGene00007385	atp-5	0	0	2	0	0	0	-1000	0.32	-1000	-1000	-1000
	Q19289	WBGene00002053	ifb-1	0	0	2	0	0	0	-1000	0.32	-1000	-1000	-1000
	Q23670	WBGene00010785	top-2	0	1	2	0	0	0	0	0.32	-1000	-1000	-1000
	Q45EJ8	WBGene00022500	lfi-1	0	0	2	0	0	0	-1000	0.32	-1000	-1000	-1000
	Q95XY4	WBGene00021789	nol-6	0	1	1	0	0	2	0	0	-1000	-1000	0.32
	Q95Y79	WBGene00022474	zig-9	0	2	1	0	0	0	0.32	0	-1000	-1000	-1000
	Q9NA98	WBGene00013168	arp-1	0	0	2	0	0	0	-1000	0.32	-1000	-1000	-1000
	Q9XWT3	WBGene00013394	Y62H9A.6	0	0	2	0	1	0	-1000	0.32	-1000	0	-1000
	Q95XR0	WBGene00021466	Y39G10AR.8	7	8	18	4	2	11	0.04	0.31	0	0	0.05
	G5EGL2	WBGene00012126	T28D6.6	2	4	5	0	0	2	0.21	0.29	-1000	-1000	0
	P27420	WBGene00002007	hsp-3	3	6	6	2	0	1	0.29	0.19	0	-1000	0
	Q27371	WBGene00003495	mup-2	3	3	6	1	0	0	0.08	0.28	0	-1000	-1000
	A9D0C6	WBGene00020171	T02H6.1	2	3	4	2	1	2	0.2	0.25	0	0	0
	Q20932	WBGene00000276	byn-1	1	0	1	0	0	2	-1000	0	-1000	-1000	0.24
	Q9TYV5	WBGene00021073	nol-1	1	3	2	2	0	2	0	0.24	0	-1000	0
	Q9N4M4	WBGene00000140	anc-1	3	4	6	2	0	0	0.05	0.23	0.05	-1000	-1000
	O45865	WBGene00006439	ant-1.1	5	2	11	1	3	6	0	0.22	0	0.01	0.02
	Q23050	WBGene00020808	T25F10.6	13	17	28	1	7	3	0.12	0.22	0	0	0
	H2KZ23	WBGene00020097	larp-1	2	2	4	0	1	1	0	0.21	-1000	0	0
	Q9XVE9	WBGene00004426	rpl-14	2	2	4	2	2	3	0	0.21	0	0	0
	O17218	WBGene00004491	rps-22	5	2	8	10	7	5	0	0.18	0.2	0.08	0.01
	O16487	WBGene00015075	B0238.11	3	4	1	0	6	3	0.05	0	-1000	0.19	0.05
	Q8WTL6	WBGene00021754	hpo-29	3	5	2	1	1	0	0.19	0.05	0	0	-1000
	Q95XT5	WBGene00022122	trap-1	2	0	2	3	2	1	-1000	0	0.17	0	0
	Q9XXK1	WBGene00010419	H28O16.1	7	5	14	0	2	5	0.04	0.17	-1000	0	0
	P62784	WBGene00001875	his-1	9	7	20	16	8	7	0	0.16	0.02	0	0
	Q95Y89	WBGene00003063	lpd-7	3	6	3	3	4	6	0.16	0.14	0	0.05	0.16
	O61880	WBGene00019097	F59B1.2	9	13	18	11	8	12	0.02	0.14	0	0	0
	Q8IG45	WBGene00016123	C25H3.14	3	4	0	1	0	0	0.14	-1000	0	-1000	-1000
	Q22053	WBGene00001423	fib-1	9	13	13	13	9	6	0.02	0.13	0.05	0	0
	Q1XFY9	WBGene00004493	rps-24	2	0	3	2	1	0	-1000	0	0.12	0	-1000
	Q21568	WBGene00010896	M28.5	2	1	1	2	0	2	0	0	0.12	-1000	0
	Q22099	WBGene00002238	kars-1	6	9	12	8	6	6	0.09	0.12	0.02	0	0.01
	Q9XWW2	WBGene00003406	mrg-1	2	0	2	0	2	0	-1000	0.12	-1000	0	-1000
	P48727	WBGene00001748	gsp-2	3	2	5	0	0	0	0	0.11	-1000	-1000	-1000
	G5EES2	WBGene00001333	erm-1	5	7	9	3	2	5	0.08	0.1	0.01	0	0.01
	P91283	WBGene00000230	atp-3	10	10	22	14	6	9	0	0.1	0.02	0	0
	Q10950	WBGene00015160	B0361.6	9	13	12	1	4	5	0.09	0.02	0	0	0
	Q9BKU6	WBGene00021350	Y37E3.8	4	1	4	4	2	2	0	0.02	0.07	0	0
	Q27511	WBGene00019947	htz-1	4	3	6	3	3	3	0	0.06	0.02	0	0
	H2KYR1	WBGene00006924	vig-1	5	6	5	3	0	3	0.05	0.03	0	-1000	0.01
	Q23400	WBGene00022852	ZK1127.5	3	0	0	2	3	1	-1000	-1000	0.05	0.05	0
	P09446	WBGene00002005	hsp-1	13	21	20	15	13	16	0.04	0.01	0	0	0
	Q18066	WBGene00001000	dim-1	4	2	4	0	0	2	0.02	0.04	-1000	-1000	0
	G5EFV4	WBGene00001971	hmg-1.1	5	3	5	1	1	0	0.01	0.02	0	0	-1000
	Q9N5S7	WBGene00018656	F49H12.5	5	1	4	3	4	6	0	0.01	0.01	0.01	0.02
	O17732	WBGene00004258	pyc-1	6	1	2	1	0	3	0	0	0	-1000	0.01
	P91189	WBGene00001025	dnj-7	5	3	0	0	0	0	0.01	-1000	-1000	-1000	-1000
	Q19102	WBGene00000181	ard-1	5	3	4	0	0	0	0	0.01	-1000	-1000	-1000
	Q9BIC3	WBGene00020347	T08B2.7	13	14	18	15	10	12	0.01	0.01	0	0	0
	A8WI68	WBGene00004736	sca-1	0	0	1	0	0	0	-1000	0	-1000	-1000	-1000
	B6VQ96	WBGene00010070	nep-17	0	0	1	0	0	0	-1000	0	-1000	-1000	-1000
	C9IY22	WBGene00014207	ZK1058.9	0	0	1	0	0	0	-1000	0	-1000	-1000	-1000
	D0VWL8	WBGene00016006	fln-2	2	1	2	0	1	1	0	0	-1000	0	0
	E3W737	WBGene00004186	prpf-4	1	1	0	0	0	0	0	-1000	-1000	-1000	-1000
	G4S034	WBGene00004951	spc-1	0	0	1	0	0	0	-1000	0	-1000	-1000	-1000
	G5EDT8	WBGene00004881	smg-3	0	1	1	0	0	0	0	0	-1000	-1000	-1000
	G5EE37	WBGene00002047	icp-1	0	0	1	0	0	0	-1000	0	-1000	-1000	-1000
	G5EEG7	WBGene00004895	smu-1	0	2	1	0	0	0	0	0	-1000	-1000	-1000
	G5EEI4	WBGene00000214	asp-1	0	1	3	1	0	0	0	0	0	-1000	-1000
	G5EF37	WBGene00003934	pat-10	0	0	1	0	0	0	-1000	0	-1000	-1000	-1000
	G5EFG4	WBGene00012097	abcf-2	0	1	0	0	0	0	0	-1000	-1000	-1000	-1000
	G5EFP2	WBGene00014262	ZK1321.4	0	0	2	0	0	0	-1000	0	-1000	-1000	-1000
	G5EFT1	WBGene00011578	npr-20	0	1	0	0	1	1	0	-1000	-1000	0	0
	G5EGH7	WBGene00013352	lon-8	0	0	1	0	0	0	-1000	0	-1000	-1000	-1000
	G5EGS7	WBGene00004764	sel-7	0	0	1	0	0	0	-1000	0	-1000	-1000	-1000
	H2KYS2	WBGene00015780	C14F11.4	0	0	1	0	0	0	-1000	0	-1000	-1000	-1000
	H2L017	WBGene00003718	nhr-128	0	0	0	0	0	1	-1000	-1000	-1000	-1000	0
	H2L048	WBGene00018522	F46H5.7	9	2	3	5	2	2	0	0	0	0	0
	H2L0Q6	WBGene00021811	ral-1	0	0	1	0	0	0	-1000	0	-1000	-1000	-1000
	K8FE09	WBGene00011808	T16G12.7	0	1	0	0	0	1	0	-1000	-1000	-1000	0
	L8E955	WBGene00011242	R11D1.1	0	0	1	0	0	0	-1000	0	-1000	-1000	-1000
	O01757	WBGene00018866	nath-10	0	0	1	0	0	0	-1000	0	-1000	-1000	-1000
	O01869	WBGene00004479	rps-10	1	1	0	0	0	0	0	-1000	-1000	-1000	-1000
	O02141	WBGene00016722	C46G7.2	0	0	1	0	0	0	-1000	0	-1000	-1000	-1000
	O02365	WBGene00003485	mua-6	0	1	1	0	0	0	0	0	-1000	-1000	-1000
	O02640	WBGene00003162	mdh-2	0	0	1	0	0	0	-1000	0	-1000	-1000	-1000
	O16486	WBGene00015074	B0238.10	1	0	1	0	0	0	-1000	0	-1000	-1000	-1000
	O17580	WBGene00007413	pro-2	0	0	0	1	2	0	-1000	-1000	0	0	-1000
	O17694	WBGene00008262	ril-1	0	0	1	0	0	0	-1000	0	-1000	-1000	-1000
	O17915	WBGene00004302	ran-1	0	2	1	0	0	0	0	0	-1000	-1000	-1000
	O18215	WBGene00013143	Y53C12B.1	0	1	1	0	0	0	0	0	-1000	-1000	-1000
	O44133	WBGene00016057	C24D10.6	0	0	1	0	0	0	-1000	0	-1000	-1000	-1000
	O44411	WBGene00020297	T07A9.9	0	1	1	0	0	0	0	0	-1000	-1000	-1000
	O44516	WBGene00001165	efn-4	0	0	0	0	0	1	-1000	-1000	-1000	-1000	0
	O44772	WBGene00019399	K04F10.7	3	1	1	0	0	0	0	0	-1000	-1000	-1000
	O44895	WBGene00022749	ZK484.3	1	1	1	0	0	0	0	0	-1000	-1000	-1000
	O45181	WBGene00019510	K07H8.10	0	0	1	1	0	0	-1000	0	0	-1000	-1000
	O45226	WBGene00004443	rpl-29	0	0	0	1	0	0	-1000	-1000	0	-1000	-1000
	O45783	WBGene00011733	T12D8.5	0	1	0	0	0	0	0	-1000	-1000	-1000	-1000
	O61815	WBGene00015232	B0511.6	1	0	2	1	0	2	-1000	0	0	-1000	0
	O62415	WBGene00003090	lys-1	1	0	2	0	0	0	-1000	0	-1000	-1000	-1000
	O62518	WBGene00014083	ZK795.3	0	0	1	0	0	2	-1000	0	-1000	-1000	0
	O76407	WBGene00020389	T10B5.3	0	0	1	0	0	1	-1000	0	-1000	-1000	0
	P09588	WBGene00001877	his-3	6	4	5	2	5	4	0	0	0	0	0
	P0CG71	WBGene00006727	ubq-1	0	0	3	3	1	1	-1000	0	0	0	0
	P10771	WBGene00001898	his-24	0	0	0	1	0	0	-1000	-1000	0	-1000	-1000
	P24894	WBGene00010965	MTCE.31	0	0	1	0	0	0	-1000	0	-1000	-1000	-1000
	P30642	WBGene00001227	eif-3.D	0	0	1	0	0	0	-1000	0	-1000	-1000	-1000
	P34268	WBGene00001443	fli-1	0	0	1	0	0	0	-1000	0	-1000	-1000	-1000
	P34385	WBGene00008514	F02A9.4	0	0	1	0	0	0	-1000	0	-1000	-1000	-1000
	P34455	WBGene00000041	aco-2	0	0	2	0	0	0	-1000	0	-1000	-1000	-1000
	P34496	WBGene00019800	mtss-1	2	1	1	2	0	0	0	0	0	-1000	-1000
	P34546	WBGene00006911	vha-2	0	0	2	0	0	0	-1000	0	-1000	-1000	-1000
	P41843	WBGene00020601	T20B12.3	1	0	2	0	0	1	-1000	0	-1000	-1000	0
	P41932	WBGene00003920	par-5	1	0	1	0	0	0	-1000	0	-1000	-1000	-1000
	P45971	WBGene00011638	ostb-1	1	0	1	0	0	0	-1000	0	-1000	-1000	-1000
	P50093	WBGene00004015	phb-2	0	0	1	0	0	0	-1000	0	-1000	-1000	-1000
	P50140	WBGene00002025	hsp-60	1	1	1	0	0	0	0	0	-1000	-1000	-1000
	P52013	WBGene00000881	cyn-5	0	0	0	0	0	1	-1000	-1000	-1000	-1000	0
	P90900	WBGene00002052	ifa-4	0	0	1	0	0	0	-1000	0	-1000	-1000	-1000
	P91341	WBGene00018891	F55F8.3	0	1	1	0	0	1	0	0	-1000	-1000	0
	P91483	WBGene00020629	T20F5.7	0	0	1	0	0	0	-1000	0	-1000	-1000	-1000
	Q09236	WBGene00015734	C13B9.3	0	0	1	0	0	0	-1000	0	-1000	-1000	-1000
	Q09501	WBGene00002067	ifp-1	0	0	2	0	0	0	-1000	0	-1000	-1000	-1000
	Q09936	WBGene00016898	C53C9.2	0	1	1	0	0	0	0	0	-1000	-1000	-1000
	Q09973	WBGene00015915	C17G10.1	0	1	0	0	0	0	0	-1000	-1000	-1000	-1000
	Q09975	WBGene00003097	lys-8	0	0	1	0	0	0	-1000	0	-1000	-1000	-1000
	Q09EE7	WBGene00003818	nsf-1	0	0	0	0	0	1	-1000	-1000	-1000	-1000	0
	Q10051	WBGene00020423	prp-19	0	0	3	0	0	0	-1000	0	-1000	-1000	-1000
	Q17334	WBGene00010790	sodh-1	0	0	0	0	1	0	-1000	-1000	-1000	0	-1000
	Q17561	WBGene00000120	aly-1	1	0	1	0	0	0	-1000	0	-1000	-1000	-1000
	Q17603	WBGene00007277	asfl-1	0	0	0	0	0	1	-1000	-1000	-1000	-1000	0
	Q17832	WBGene00007463	C08H9.2	0	0	1	0	0	0	-1000	0	-1000	-1000	-1000
	Q17967	WBGene00003962	pdi-1	0	0	1	0	0	0	-1000	0	-1000	-1000	-1000
	Q18026	WBGene00015802	flu-2	0	0	0	0	0	1	-1000	-1000	-1000	-1000	0
	Q18035	WBGene00015811	C16A3.6	0	0	1	0	0	0	-1000	0	-1000	-1000	-1000
	Q18075	WBGene00015955	C18B2.4	0	0	1	0	0	0	-1000	0	-1000	-1000	-1000
	Q18164	WBGene00016103	dpyd-1	0	0	1	0	0	0	-1000	0	-1000	-1000	-1000
	Q18187	WBGene00016112	C25H3.3	9	7	8	8	2	6	0	0	0	0	0
	Q18212	WBGene00001840	hel-1	0	0	1	0	0	0	-1000	0	-1000	-1000	-1000
	Q18218	WBGene00016144	mmab-1	0	0	2	0	0	0	-1000	0	-1000	-1000	-1000
	Q18231	WBGene00004499	rps-30	8	0	4	6	6	2	-1000	0	0	0	0
	Q18577	WBGene00016594	C42D4.1	0	0	2	0	0	0	-1000	0	-1000	-1000	-1000
	Q18599	WBGene00016630	C44B7.10	0	0	2	0	0	0	-1000	0	-1000	-1000	-1000
	Q18885	WBGene00002045	icd-1	14	14	9	10	4	5	0	0	0	0	0
	Q18947	WBGene00008378	D1054.11	2	0	2	0	2	2	-1000	0	-1000	0	0
	Q19162	WBGene00004423	rpl-11.2	3	3	3	3	3	3	0	0	0	0	0
	Q19302	WBGene00017347	F10E7.5	0	0	1	0	0	0	-1000	0	-1000	-1000	-1000
	Q19433	WBGene00017435	F13H8.2	0	0	1	0	1	1	-1000	0	-1000	0	0
	Q19537	WBGene00017546	rpa-1	0	0	0	1	0	0	-1000	-1000	0	-1000	-1000
	Q19626	WBGene00006921	vha-12	0	0	1	0	0	0	-1000	0	-1000	-1000	-1000
	Q19743	WBGene00001854	hil-3	0	0	0	1	1	0	-1000	-1000	0	0	-1000
	Q19753	WBGene00009084	F23B12.7	0	0	0	0	0	2	-1000	-1000	-1000	-1000	0
	Q19782	WBGene00002058	ifd-2	0	0	1	0	0	0	-1000	0	-1000	-1000	-1000
	Q20392	WBGene00009679	F44D12.2	0	0	1	0	0	0	-1000	0	-1000	-1000	-1000
	Q20497	WBGene00001081	dpy-22	0	0	0	0	1	0	-1000	-1000	-1000	0	-1000
	Q20616	WBGene00009897	F49E12.1	0	0	1	0	0	0	-1000	0	-1000	-1000	-1000
	Q20774	WBGene00001031	dnj-13	0	0	1	0	0	0	-1000	0	-1000	-1000	-1000
	Q20969	WBGene00010231	F58B3.4	0	0	1	0	0	0	-1000	0	-1000	-1000	-1000
	Q21080	WBGene00010456	K01C8.1	0	0	1	0	0	0	-1000	0	-1000	-1000	-1000
	Q21230	WBGene00010560	iftb-1	12	3	10	11	9	8	0	0	0	0	0
	Q21275	WBGene00010626	K07C5.3	0	1	3	0	0	0	0	0	-1000	-1000	-1000
	Q21824	WBGene00011110	prdx-3	0	0	2	0	0	0	-1000	0	-1000	-1000	-1000
	Q21898	WBGene00006910	vha-1	0	1	2	0	0	0	0	0	-1000	-1000	-1000
	Q21926	WBGene00002152	iars-1	0	0	3	0	1	0	-1000	0	-1000	0	-1000
	Q22021	WBGene00011273	R53.4	1	0	1	0	0	0	-1000	0	-1000	-1000	-1000
	Q22230	WBGene00011467	decr-1.3	3	3	0	2	0	1	0	-1000	0	-1000	0
	Q22540	WBGene00011820	T18D3.1	13	8	5	1	0	4	0	0	0	-1000	0
	Q22763	WBGene00020788	nep-22	0	0	2	0	0	0	-1000	0	-1000	-1000	-1000
	Q23398	WBGene00022853	ZK1127.6	1	1	1	0	0	0	0	0	-1000	-1000	-1000
	Q27497	WBGene00001747	gsp-1	1	0	0	0	0	1	-1000	-1000	-1000	-1000	0
	Q27874	WBGene00003930	pat-3	0	0	1	0	0	0	-1000	0	-1000	-1000	-1000
	Q5H9M9	WBGene00002023	hsp-25	0	1	3	0	0	0	0	0	-1000	-1000	-1000
	Q69Z12	WBGene00023451	K08E3.10	0	0	3	0	0	0	-1000	0	-1000	-1000	-1000
	Q7JMQ6	WBGene00000170	aqp-2	0	1	0	0	0	0	0	-1000	-1000	-1000	-1000
	Q86D25	WBGene00008288	C54C6.6	0	0	2	0	0	0	-1000	0	-1000	-1000	-1000
	Q86DC6	WBGene00002057	ifd-1	0	0	1	0	0	0	-1000	0	-1000	-1000	-1000
	Q86NE0	WBGene00000215	asp-2	0	0	1	0	0	0	-1000	0	-1000	-1000	-1000
	Q86NI3	WBGene00015538	sams-3	0	0	0	0	1	0	-1000	-1000	-1000	0	-1000
	Q86S66	WBGene00022042	icd-2	39	39	30	24	21	24	0	0	0	0	0
	Q8I4A5	WBGene00002266	lec-3	0	2	0	0	0	0	0	-1000	-1000	-1000	-1000
	Q8ITY9	WBGene00020104	R148.5	0	0	2	0	0	0	-1000	0	-1000	-1000	-1000
	Q8MXD9	WBGene00017098	E02D9.1	0	0	1	0	0	0	-1000	0	-1000	-1000	-1000
	Q8MXR6	WBGene00022235	sqd-1	0	0	1	0	0	0	-1000	0	-1000	-1000	-1000
	Q8WTL7	WBGene00003060	lpd-3	0	0	1	0	0	0	-1000	0	-1000	-1000	-1000
	Q93323	WBGene00007903	lgc-21	0	0	1	1	0	0	-1000	0	0	-1000	-1000
	Q93339	WBGene00007972	prp-4	0	0	1	0	0	0	-1000	0	-1000	-1000	-1000
	Q93573	WBGene00009122	tct-1	0	0	0	0	1	0	-1000	-1000	-1000	0	-1000
	Q93594	WBGene00009141	ncbp-2	0	0	0	1	0	0	-1000	-1000	0	-1000	-1000
	Q93637	WBGene00009259	hpo-34	0	0	1	0	0	0	-1000	0	-1000	-1000	-1000
	Q93761	WBGene00009973	F53C11.3	0	0	0	0	0	1	-1000	-1000	-1000	-1000	0
	Q93879	WBGene00010726	K09E9.3	4	1	2	2	0	2	0	0	0	-1000	0
	Q95X83	WBGene00017749	rpoa-49	0	1	0	0	0	0	0	-1000	-1000	-1000	-1000
	Q95XS2	WBGene00021427	Y38F2AR.9	0	1	0	0	0	0	0	-1000	-1000	-1000	-1000
	Q95ZT1	WBGene00001502	ftt-2	1	0	1	0	0	0	-1000	0	-1000	-1000	-1000
	Q9BKS1	WBGene00001236	elc-1	0	0	1	0	0	0	-1000	0	-1000	-1000	-1000
	Q9BKU4	WBGene00004014	phb-1	0	0	2	0	0	0	-1000	0	-1000	-1000	-1000
	Q9BL34	WBGene00022170	Y71H2AM.5	0	0	1	0	0	0	-1000	0	-1000	-1000	-1000
	Q9GUM5	WBGene00022269	Y73E7A.2	0	0	1	0	0	0	-1000	0	-1000	-1000	-1000
	Q9N362	WBGene00021930	Y55F3AM.13	0	1	0	0	0	0	0	-1000	-1000	-1000	-1000
	Q9N3Q9	WBGene00021660	Y48G1A.4	1	1	1	0	0	0	0	0	-1000	-1000	-1000
	Q9N4I3	WBGene00022114	Y71F9AL.9	24	38	32	20	13	19	0	0	0	0	0
	Q9N5K1	WBGene00019245	sacy-1	0	0	2	0	0	0	-1000	0	-1000	-1000	-1000
	Q9N5S0	WBGene00018852	F55A3.7	0	1	1	0	0	0	0	0	-1000	-1000	-1000
	Q9NLD1	WBGene00002000	hrp-2	0	0	2	0	0	0	-1000	0	-1000	-1000	-1000
	Q9TXQ7	WBGene00015311	C01G5.9	0	0	0	0	1	0	-1000	-1000	-1000	0	-1000
	Q9TYW1	WBGene00021952	vha-19	0	1	3	0	0	0	0	0	-1000	-1000	-1000
	Q9TZ73	WBGene00018242	F40G9.6	1	0	1	0	0	0	-1000	0	-1000	-1000	-1000
	Q9TZC4	WBGene00003931	pat-4	0	0	1	0	0	0	-1000	0	-1000	-1000	-1000
	Q9TZE4	WBGene00021026	W04C9.4	0	0	0	1	0	0	-1000	-1000	0	-1000	-1000
	Q9U1Q4	WBGene00006936	vars-2	0	0	2	0	0	0	-1000	0	-1000	-1000	-1000
	Q9U207	WBGene00004167	pqn-87	0	0	1	0	0	0	-1000	0	-1000	-1000	-1000
	Q9U2V9	WBGene00003130	map-2	0	1	0	0	0	0	0	-1000	-1000	-1000	-1000
	Q9XU97	WBGene00009688	F44E5.1	3	0	1	0	0	0	-1000	0	-1000	-1000	-1000
	Q9XUW5	WBGene00010260	F58E10.3	0	0	1	0	0	0	-1000	0	-1000	-1000	-1000
	Q9XVI9	WBGene00011734	mlc-5	0	1	2	0	0	0	0	0	-1000	-1000	-1000
	Q9XWC2	WBGene00013514	Y73F4A.1	0	1	0	0	0	0	0	-1000	-1000	-1000	-1000
	Q9XWV2	WBGene00012544	Y37D8A.2	9	2	9	0	1	4	0	0	-1000	0	0
	H2KYZ6	WBGene00001491	frm-4	1	0	0	0	0	0	-1000	-1000	-1000	-1000	-1000
	Q09422	WBGene00019941	pgam-5	1	0	0	0	0	0	-1000	-1000	-1000	-1000	-1000
	Q21086	WBGene00003821	nst-1	1	0	0	0	0	0	-1000	-1000	-1000	-1000	-1000
	Q564Y9	WBGene00044166	C54C6.7	1	0	0	0	0	0	-1000	-1000	-1000	-1000	-1000
	Q7JKP6	WBGene00002027	hsr-9	1	0	0	0	0	0	-1000	-1000	-1000	-1000	-1000
	Q7YXB9	WBGene00009306	maph-1.1	1	0	0	0	0	0	-1000	-1000	-1000	-1000	-1000
	Q8MXI1	WBGene00019007	F57B10.14	1	0	0	0	0	0	-1000	-1000	-1000	-1000	-1000
	Q93454	WBGene00003803	rae-1	1	0	0	0	0	0	-1000	-1000	-1000	-1000	-1000

## Sheet: Neuron
	Table S1. All proteins identified, organized by tissue examined.
	Sheet 4: Preys identified using BirA expressed in neurons (Prgef-1::BirA)
	Prey			Spectra Counts		SAINT Scores
	UniProt	WBGene	Name	control	DLG-1	DLG-1
	G5ECY0	WBGene00001006	dlg-1	0	137	1
	Q18066	WBGene00001000	dim-1	1	26	0.98
	O17218	WBGene00004491	rps-22	0	9	0.94
	Q7YXB9	WBGene00009306	maph-1.1	0	6	0.93
	Q9N5S7	WBGene00018656	F49H12.5	0	6	0.93
	Q19286	WBGene00002054	ifb-2	0	31	0.93
	H2KZ23	WBGene00020097	larp-1	0	5	0.92
	O44159	WBGene00016989	CD4.3	0	5	0.92
	Q9U1Q4	WBGene00006936	vars-2	0	5	0.88
	Q9BKU6	WBGene00021350	Y37E3.8	0	10	0.88
	G8JY05	WBGene00020549	nmt-1	0	4	0.87
	Q9XWW2	WBGene00003406	mrg-1	1	9	0.87
	O18240	WBGene00004487	rps-18	1	14	0.8
	Q95XR0	WBGene00021466	Y39G10AR.8	4	22	0.75
	Q965I6	WBGene00000800	cars-1	1	7	0.73
	E3W737	WBGene00004186	prpf-4	1	8	0.73
	Q10453	WBGene00001945	his-71	1	13	0.73
	K7ZUH9	WBGene00001914	his-40	1	14	0.73
	P90901	WBGene00002050	ifa-1	0	37	0.67
	O45815	WBGene00000067	act-5	15	100	0.67
	Q6A8K1	WBGene00000066	act-4	15	117	0.67
	Q18231	WBGene00004499	rps-30	0	6	0.66
	O17732	WBGene00004258	pyc-1	1	7	0.66
	Q7YTG1	WBGene00001330	eps-8	0	14	0.66
	Q27371	WBGene00003495	mup-2	1	16	0.66
	G5ECE5	WBGene00004414	rpl-3	0	20	0.66
	O45865	WBGene00006439	ant-1.1	2	24	0.66
	Q86D25	WBGene00008288	C54C6.6	0	4	0.65
	O45904	WBGene00002264	lec-1	9	61	0.62
	P36573	WBGene00002264	lec-1	9	62	0.62
	P54073	WBGene00009711	F44G4.1	0	5	0.61
	Q1XFY9	WBGene00004493	rps-24	0	5	0.61
	Q21926	WBGene00002152	iars-1	0	5	0.61
	Q09996	WBGene00003073	lars-1	0	6	0.61
	Q94230	WBGene00004046	plp-1	0	6	0.61
	Q20206	WBGene00004480	rps-11	0	7	0.61
	Q95XJ0	WBGene00022089	Y69A2AR.18	0	9	0.61
	Q09936	WBGene00016898	C53C9.2	0	10	0.61
	P40614	WBGene00008505	F01G4.6	0	15	0.61
	K8FDX2	WBGene00002978	lev-11	0	17	0.61
	P37806	WBGene00006819	unc-87	0	17	0.61
	Q95ZI4	WBGene00002266	lec-3	0	21	0.61
	Q21752	WBGene00019900	vdac-1	0	22	0.61
	Q19289	WBGene00002053	ifb-1	0	33	0.61
	Q23158	WBGene00000228	atn-1	0	35	0.61
	Q20684	WBGene00002265	lec-2	0	38	0.61
	O01658	WBGene00020902	jmjc-1	0	3	0.6
	O62518	WBGene00014083	ZK795.3	0	3	0.6
	Q19743	WBGene00001854	hil-3	0	3	0.6
	Q27497	WBGene00001747	gsp-1	0	3	0.6
	Q8MXR6	WBGene00022235	sqd-1	0	3	0.6
	Q9XWT3	WBGene00013394	Y62H9A.6	0	3	0.6
	S6EZT6	WBGene00020269	etf-1	0	3	0.6
	O61815	WBGene00015232	B0511.6	0	4	0.6
	O62415	WBGene00003090	lys-1	0	4	0.6
	P0CG71	WBGene00006727	ubq-1	0	4	0.6
	O45181	WBGene00019510	K07H8.10	1	6	0.6
	P50140	WBGene00002025	hsp-60	1	7	0.6
	Q18947	WBGene00008378	D1054.11	1	7	0.6
	Q9GYF1	WBGene00006764	unc-27	1	7	0.6
	O44772	WBGene00019399	K04F10.7	2	7	0.56
	P27420	WBGene00002007	hsp-3	6	20	0.56
	O44895	WBGene00022749	ZK484.3	2	6	0.54
	Q09622	WBGene00014165	puf-12	2	7	0.53
	G5EEP9	WBGene00001488	frm-1	2	16	0.5
	Q20748	WBGene00010015	atad-3	2	6	0.49
	Q10051	WBGene00020423	prp-19	2	8	0.49
	B7WN95	WBGene00004446	rpl-32	2	6	0.48
	G5EEG7	WBGene00004895	smu-1	1	5	0.47
	Q8WQF1	WBGene00018701	pccb-1	1	11	0.47
	G8JY38	WBGene00006926	vit-2	1	45	0.47
	G5EEI4	WBGene00000214	asp-1	1	4	0.46
	Q18211	WBGene00004304	ran-3	2	8	0.46
	D0VWL8	WBGene00016006	fln-2	2	18	0.46
	O45012	WBGene00020915	nol-5	6	21	0.45
	I2HAJ2	WBGene00004444	rpl-30	3	7	0.44
	Q9XVE9	WBGene00004426	rpl-14	3	8	0.44
	P91189	WBGene00001025	dnj-7	2	5	0.42
	Q27511	WBGene00019947	htz-1	4	13	0.42
	Q9U302	WBGene00003902	pab-1	2	10	0.41
	Q7JKP6	WBGene00002027	hsr-9	3	11	0.41
	Q23670	WBGene00010785	top-2	3	26	0.41
	G5EGH7	WBGene00013352	lon-8	1	3	0.4
	O76407	WBGene00020389	T10B5.3	1	3	0.4
	Q9N5R9	WBGene00018849	F55A3.3	2	13	0.4
	P17329	WBGene00001684	gpd-2	2	6	0.39
	O62431	WBGene00001336	qars-1	4	8	0.39
	Q9NA74	WBGene00013266	Y57A10A.26	6	14	0.37
	Q9N4M4	WBGene00000140	anc-1	5	27	0.37
	Q9XWV2	WBGene00012544	Y37D8A.2	2	4	0.36
	P09588	WBGene00001877	his-3	4	10	0.36
	P04255	WBGene00001885	his-11	4	19	0.36
	P62784	WBGene00001875	his-1	10	35	0.35
	G5EEL9	WBGene00001976	hmg-11	2	4	0.34
	Q9U238	WBGene00013238	trap-4	3	6	0.34
	Q22053	WBGene00001423	fib-1	9	22	0.34
	A7DT48	WBGene00004130	ketn-1	0	3	0.33
	C7FZU4	WBGene00003738	nid-1	0	3	0.33
	C9IY22	WBGene00014207	ZK1058.9	0	3	0.33
	G5ECW0	WBGene00003568	ncx-3	0	3	0.33
	G5ED07	WBGene00003964	pdi-3	0	3	0.33
	G5EFP2	WBGene00014262	ZK1321.4	0	3	0.33
	H2KYS2	WBGene00015780	C14F11.4	0	3	0.33
	H2KZN0	WBGene00020936	hrpf-1	0	3	0.33
	H2KZW0	WBGene00019361	K03E5.2	0	3	0.33
	O01532	WBGene00000218	asp-5	0	3	0.33
	O17893	WBGene00010085	F55B11.3	0	3	0.33
	O17954	WBGene00010793	LLC1.2	0	3	0.33
	O44556	WBGene00006589	tnt-4	0	3	0.33
	O44565	WBGene00002247	lam-1	0	3	0.33
	P10771	WBGene00001898	his-24	0	3	0.33
	P11141	WBGene00002010	hsp-6	0	3	0.33
	P27604	WBGene00019322	ahcy-1	0	3	0.33
	P34328	WBGene00002011	hsp-12.2	0	3	0.33
	P34462	WBGene00010130	vha-14	0	3	0.33
	P34546	WBGene00006911	vha-2	0	3	0.33
	P34576	WBGene00003482	mua-3	0	3	0.33
	P34685	WBGene00000292	cap-1	0	3	0.33
	P41877	WBGene00002169	isw-1	0	3	0.33
	P45971	WBGene00011638	ostb-1	0	3	0.33
	P50093	WBGene00004015	phb-2	0	3	0.33
	P54811	WBGene00007352	cdc-48.1	0	3	0.33
	P90921	WBGene00000209	asg-1	0	3	0.33
	Q03577	WBGene00001094	dars-1	0	3	0.33
	Q09497	WBGene00007924	rsu-1	0	3	0.33
	Q10454	WBGene00018519	F46H5.3	0	3	0.33
	Q17512	WBGene00007192	B0491.5	0	3	0.33
	Q18076	WBGene00015956	C18B2.5	0	3	0.33
	Q18550	WBGene00016542	C39H7.4	0	3	0.33
	Q18803	WBGene00000210	asg-2	0	3	0.33
	Q19076	WBGene00004020	pho-1	0	3	0.33
	Q19126	WBGene00000207	asb-2	0	3	0.33
	Q19328	WBGene00006626	tsn-1	0	3	0.33
	Q19853	WBGene00017892	F28B4.3	0	3	0.33
	Q22508	WBGene00006408	tag-18	0	3	0.33
	Q22601	WBGene00000161	apa-2	0	3	0.33
	Q22763	WBGene00020788	nep-22	0	3	0.33
	Q23258	WBGene00013867	ZC373.2	0	3	0.33
	Q23463	WBGene00001166	eftu-2	0	3	0.33
	Q23621	WBGene00014095	gdh-1	0	3	0.33
	Q7JKI3	WBGene00011232	pck-2	0	3	0.33
	Q7Z072	WBGene00006587	tnt-2	0	3	0.33
	Q7Z1P7	WBGene00019957	R08E3.1	0	3	0.33
	Q86B39	WBGene00000106	alg-2	0	3	0.33
	Q86MF9	WBGene00018361	F42G8.10	0	3	0.33
	Q86NC2	WBGene00020417	nuo-2	0	3	0.33
	Q8MXD9	WBGene00017098	E02D9.1	0	3	0.33
	Q93573	WBGene00009122	tct-1	0	3	0.33
	Q93637	WBGene00009259	hpo-34	0	3	0.33
	Q965L0	WBGene00019792	M116.5	0	3	0.33
	Q9BKU4	WBGene00004014	phb-1	0	3	0.33
	Q9NEU2	WBGene00012676	pro-3	0	3	0.33
	Q9U2C3	WBGene00004284	rab-35	0	3	0.33
	Q9U3K4	WBGene00008605	mlt-9	0	3	0.33
	Q9XUY5	WBGene00010117	nkb-3	0	3	0.33
	G5EDB1	WBGene00011522	srap-1	0	4	0.33
	H2FLJ1	WBGene00006061	stl-1	0	4	0.33
	H2L0I3	WBGene00022500	lfi-1	0	4	0.33
	O02153	WBGene00001703	grd-14	0	4	0.33
	O45148	WBGene00020950	dlst-1	0	4	0.33
	P17140	WBGene00002280	let-2	0	4	0.33
	P18334	WBGene00002191	kin-3	0	4	0.33
	P34369	WBGene00004187	prp-8	0	4	0.33
	P41932	WBGene00003920	par-5	0	4	0.33
	Q17967	WBGene00003962	pdi-1	0	4	0.33
	Q18494	WBGene00007966	maph-1.3	0	4	0.33
	Q19663	WBGene00017657	F21C10.7	0	4	0.33
	Q20719	WBGene00009992	F53F4.10	0	4	0.33
	Q21153	WBGene00019326	K02F3.2	0	4	0.33
	Q22370	WBGene00011679	ucr-2.2	0	4	0.33
	Q3V5J3	WBGene00022180	Y71H2AM.15	0	4	0.33
	Q8MQ08	WBGene00000998	dig-1	0	4	0.33
	Q95YF3	WBGene00000479	cgh-1	0	4	0.33
	Q9N3H3	WBGene00021800	Y53G8AL.2	0	4	0.33
	Q9TYW1	WBGene00021952	vha-19	0	4	0.33
	Q9XTB5	WBGene00002275	lem-2	0	4	0.33
	U4PBX8	WBGene00008194	C49C3.4	0	4	0.33
	U4PQZ9	WBGene00015993	C18H7.1	0	4	0.33
	H2KYJ5	WBGene00018395	mtch-1	0	5	0.33
	H2KYS1	WBGene00002024	hsp-43	0	5	0.33
	H2L0Q8	WBGene00001410	feh-1	0	5	0.33
	H9G2Z8	WBGene00008652	F10D11.6	0	5	0.33
	O02155	WBGene00020379	T09B4.5	0	5	0.33
	O02252	WBGene00003958	pcp-3	0	5	0.33
	O16785	WBGene00003932	pat-6	0	5	0.33
	O44781	WBGene00018007	F33D11.10	0	5	0.33
	O62390	WBGene00012185	W01F3.2	0	5	0.33
	P30625	WBGene00002190	kin-2	0	5	0.33
	P34446	WBGene00003929	pat-2	0	5	0.33
	P41848	WBGene00001974	hmg-4	0	5	0.33
	Q17624	WBGene00007296	arrd-25	0	5	0.33
	Q17880	WBGene00003831	nuo-1	0	5	0.33
	Q18026	WBGene00015802	flu-2	0	5	0.33
	Q18074	WBGene00015954	C18B2.3	0	5	0.33
	Q18943	WBGene00008377	D1054.10	2	5	0.33
	Q19007	WBGene00017075	nap-1	0	5	0.33
	Q20334	WBGene00006584	tni-1	0	5	0.33
	Q21215	WBGene00010556	rack-1	0	5	0.33
	Q21351	WBGene00010677	K08F4.2	0	5	0.33
	Q21473	WBGene00000175	aqp-7	0	5	0.33
	Q2PJ76	WBGene00008920	eef-1G	0	5	0.33
	Q4W5R4	WBGene00002244	laf-1	0	5	0.33
	Q7JMQ6	WBGene00000170	aqp-2	0	5	0.33
	Q86DC6	WBGene00002057	ifd-1	0	5	0.33
	Q95ZT1	WBGene00001502	ftt-2	0	5	0.33
	Q9GRV9	WBGene00003959	pcp-4	0	5	0.33
	Q9U329	WBGene00012354	W09C5.8	0	5	0.33
	Q9XU13	WBGene00004736	sca-1	0	5	0.33
	G5EC72	WBGene00001132	alp-1	0	6	0.33
	H2KYC6	WBGene00000100	ajm-1	0	6	0.33
	H2L046	WBGene00006508	tag-163	0	6	0.33
	P30628	WBGene00006768	unc-32	0	6	0.33
	P34575	WBGene00000833	cts-1	0	6	0.33
	Q17763	WBGene00007385	atp-5	0	6	0.33
	Q18685	WBGene00006836	unc-112	0	6	0.33
	Q93235	WBGene00007646	nkb-1	0	6	0.33
	Q94269	WBGene00019617	K10C2.1	0	6	0.33
	Q9XUN9	WBGene00006585	tni-3	0	6	0.33
	G5ECR0	WBGene00012018	T25C12.3	0	7	0.33
	G5EGK1	WBGene00006771	tln-1	0	7	0.33
	O44572	WBGene00006586	tni-4	0	7	0.33
	Q10663	WBGene00001564	icl-1	0	7	0.33
	Q21624	WBGene00000768	cor-1	0	7	0.33
	Q94051	WBGene00000301	cav-1	0	7	0.33
	Q95X44	WBGene00006917	vha-8	0	7	0.33
	Q9N3F4	WBGene00006888	vbh-1	0	7	0.33
	Q9XXU9	WBGene00006920	vha-11	0	7	0.33
	G8JY63	WBGene00006063	sto-1	0	8	0.33
	O45168	WBGene00002055	ifc-1	0	8	0.33
	P29691	WBGene00001167	eef-2	0	8	0.33
	P90900	WBGene00002052	ifa-4	0	8	0.33
	Q18823	WBGene00016913	lam-2	0	8	0.33
	Q21874	WBGene00011175	R09E10.5	0	8	0.33
	Q27527	WBGene00011884	enol-1	0	8	0.33
	Q9N384	WBGene00002269	lec-6	0	8	0.33
	Q9TZC4	WBGene00003931	pat-4	0	8	0.33
	Q9XUE5	WBGene00009926	noah-2	0	8	0.33
	G4SLD6	WBGene00006436	ttn-1	0	9	0.33
	G5EG61	WBGene00004008	pgp-14	0	9	0.33
	G5EGP4	WBGene00006915	vha-6	0	9	0.33
	H2KZA3	WBGene00004112	pqn-22	0	9	0.33
	O45569	WBGene00010070	nep-17	0	9	0.33
	O76840	WBGene00003242	mig-6	0	9	0.33
	Q19842	WBGene00017864	pcca-1	0	9	0.33
	Q21281	WBGene00003497	mup-4	0	9	0.33
	Q93243	WBGene00003553	nas-37	0	9	0.33
	Q9N4Y8	WBGene00021562	nuo-5	0	9	0.33
	G5EBP5	WBGene00013859	ZC247.1	0	10	0.33
	Q09501	WBGene00002067	ifp-1	0	10	0.33
	Q95YD5	WBGene00016258	vha-16	0	10	0.33
	O17274	WBGene00020836	lgc-34	0	11	0.33
	P98080	WBGene00018963	ucr-1	0	11	0.33
	Q17832	WBGene00007463	C08H9.2	0	11	0.33
	Q18100	WBGene00004732	sax-7	0	11	0.33
	Q19626	WBGene00006921	vha-12	0	11	0.33
	Q9NLD1	WBGene00002000	hrp-2	0	11	0.33
	Q18688	WBGene00000915	daf-21	0	12	0.33
	Q20219	WBGene00018237	F40F4.6	0	12	0.33
	Q23050	WBGene00020808	T25F10.6	0	12	0.33
	H2FLH3	WBGene00006759	unc-22	0	13	0.33
	Q09422	WBGene00019941	pgam-5	1	13	0.33
	Q18625	WBGene00002267	lec-4	0	13	0.33
	C1P641	WBGene00001328	epi-1	0	14	0.33
	G5EFI4	WBGene00002268	lec-5	0	14	0.33
	H2KYY4	WBGene00003936	pat-12	0	14	0.33
	H2KZ73	WBGene00016422	noah-1	0	14	0.33
	H2KZS2	WBGene00020732	T23E7.2	0	14	0.33
	L8E6J9	WBGene00020732	T23E7.2	0	14	0.33
	O02365	WBGene00003485	mua-6	0	14	0.33
	P34574	WBGene00011867	chc-1	0	14	0.33
	P90735	WBGene00001137	eat-6	0	14	0.33
	Q9XW92	WBGene00013025	vha-13	0	14	0.33
	U4PR97	WBGene00022048	fln-1	0	15	0.33
	O01761	WBGene00006820	unc-89	0	16	0.33
	G5EEK9	WBGene00006914	vha-5	0	18	0.33
	Q8MPS2	WBGene00000942	deb-1	0	20	0.33
	Q21067	WBGene00002056	ifc-2	0	22	0.33
	Q21443	WBGene00003052	lmn-1	0	22	0.33
	H9G352	WBGene00006787	unc-52	0	25	0.33
	P46561	WBGene00000229	atp-2	3	25	0.33
	Q9XXK1	WBGene00010419	H28O16.1	4	25	0.33
	G5ECG5	WBGene00006876	vab-10	0	26	0.33
	H9G349	WBGene00006787	unc-52	0	26	0.33
	Q17490	WBGene00006780	unc-44	0	30	0.33
	P18947	WBGene00006928	vit-4	20	35	0.33
	P06125	WBGene00006929	vit-5	20	36	0.33
	G5EG85	WBGene00006803	unc-70	0	37	0.33
	P09446	WBGene00002005	hsp-1	32	52	0.33
	G4S034	WBGene00004951	spc-1	0	55	0.33
	H2L076	WBGene00004130	ketn-1	0	55	0.33
	P18948	WBGene00006930	vit-6	31	64	0.33
	G5EFK7	WBGene00006876	vab-10	0	108	0.33
	A4UVK2	WBGene00008089	C44C10.9	0	2	0.32
	B3KLZ7	WBGene00004093	ppw-1	0	2	0.32
	D9PTN8	WBGene00012812	Y43F8B.1	0	2	0.32
	E9P859	WBGene00011480	enpl-1	0	2	0.32
	G5EC65	WBGene00009920	abts-1	0	2	0.32
	G5ECE7	WBGene00007934	C34E7.4	0	2	0.32
	G5ECL3	WBGene00004188	prp-21	0	2	0.32
	G5ED31	WBGene00012158	ucr-2.1	0	2	0.32
	G5EDT1	WBGene00003020	lin-35	0	2	0.32
	G5EEY5	WBGene00007042	pbrm-1	0	2	0.32
	G5EFE3	WBGene00010357	H03A11.2	0	2	0.32
	G5EGU1	WBGene00001196	egl-30	0	2	0.32
	G8JY45	WBGene00017166	aldo-2	0	2	0.32
	H2KYY5	WBGene00003936	pat-12	0	2	0.32
	H2KZV5	WBGene00020662	T21H3.1	0	2	0.32
	K8ESK7	WBGene00014826	R13H4.2	0	2	0.32
	O01260	WBGene00007505	C10C5.1	0	2	0.32
	O01530	WBGene00000219	asp-6	0	2	0.32
	O01833	WBGene00001856	hil-5	0	2	0.32
	O01869	WBGene00004479	rps-10	0	2	0.32
	O02267	WBGene00009740	F45H10.3	0	2	0.32
	O02640	WBGene00003162	mdh-2	0	2	0.32
	O17694	WBGene00008262	ril-1	0	2	0.32
	O18178	WBGene00012348	pptr-1	0	2	0.32
	O44400	WBGene00018145	F37C4.5	0	2	0.32
	O44512	WBGene00002162	isp-1	0	2	0.32
	O44662	WBGene00003769	nlp-31	0	2	0.32
	O44985	WBGene00019323	teg-4	0	2	0.32
	O45430	WBGene00009319	mccc-1	0	2	0.32
	O45444	WBGene00009394	clec-63	0	2	0.32
	O45599	WBGene00010351	cbd-1	0	2	0.32
	O62213	WBGene00000472	cey-1	0	2	0.32
	O77081	WBGene00013737	tpst-1	0	2	0.32
	P17139	WBGene00001263	emb-9	0	2	0.32
	P17343	WBGene00001679	gpb-1	0	2	0.32
	P34427	WBGene00003021	lin-36	0	2	0.32
	P34455	WBGene00000041	aco-2	0	2	0.32
	P34552	WBGene00007010	alx-1	0	2	0.32
	P34559	WBGene00001155	ech-6	0	2	0.32
	P34601	WBGene00014219	ZK1098.2	0	2	0.32
	P34640	WBGene00013983	ZK512.2	0	2	0.32
	P41956	WBGene00003225	mev-1	0	2	0.32
	P46562	WBGene00000115	alh-9	0	2	0.32
	P51875	WBGene00001648	goa-1	0	2	0.32
	P52013	WBGene00000881	cyn-5	0	2	0.32
	P55954	WBGene00012553	cco-2	0	2	0.32
	P90916	WBGene00003036	lin-53	0	2	0.32
	Q067X2	WBGene00045038	F13G11.3	0	2	0.32
	Q07749	WBGene00006794	unc-60	0	2	0.32
	Q09216	WBGene00015206	B0495.7	0	2	0.32
	Q09489	WBGene00016316	C32D5.8	0	2	0.32
	Q09541	WBGene00017686	tpp-2	0	2	0.32
	Q09583	WBGene00003928	pas-7	0	2	0.32
	Q11117	WBGene00003053	lmp-1	0	2	0.32
	Q17561	WBGene00000120	aly-1	0	2	0.32
	Q17956	WBGene00007560	C14A4.9	0	2	0.32
	Q18035	WBGene00015811	C16A3.6	0	2	0.32
	Q18075	WBGene00015955	C18B2.4	0	2	0.32
	Q18164	WBGene00016103	dpyd-1	0	2	0.32
	Q18705	WBGene00016769	C49C8.5	0	2	0.32
	Q18817	WBGene00000248	ben-1	0	2	0.32
	Q19555	WBGene00004738	scc-3	0	2	0.32
	Q19749	WBGene00009082	dlat-1	0	2	0.32
	Q19782	WBGene00002058	ifd-2	0	2	0.32
	Q19809	WBGene00017835	F26F12.4	0	2	0.32
	Q1RPT9	WBGene00003566	ncx-1	0	2	0.32
	Q20053	WBGene00000206	asb-1	0	2	0.32
	Q20173	WBGene00018187	F38E9.5	0	2	0.32
	Q20263	WBGene00018270	F41C3.4	0	2	0.32
	Q20277	WBGene00009621	fipr-21	0	2	0.32
	Q20616	WBGene00009897	F49E12.1	0	2	0.32
	Q20711	WBGene00018744	F53B3.6	0	2	0.32
	Q20774	WBGene00001031	dnj-13	0	2	0.32
	Q21086	WBGene00003821	nst-1	0	2	0.32
	Q21233	WBGene00019401	nuo-4	0	2	0.32
	Q21243	WBGene00019406	acdh-8	0	2	0.32
	Q21481	WBGene00000991	dhs-28	0	2	0.32
	Q21559	WBGene00000122	aly-3	0	2	0.32
	Q21884	WBGene00011182	R09H10.5	0	2	0.32
	Q22021	WBGene00011273	R53.4	0	2	0.32
	Q22169	WBGene00020216	trap-2	0	2	0.32
	Q22494	WBGene00020507	vha-15	0	2	0.32
	Q23580	WBGene00022789	lron-2	0	2	0.32
	Q23680	WBGene00006918	vha-9	0	2	0.32
	Q27874	WBGene00003930	pat-3	0	2	0.32
	Q5WRM0	WBGene00010605	K06G5.1	0	2	0.32
	Q6EZG5	WBGene00002041	hum-8	0	2	0.32
	Q8I7G8	WBGene00017816	F26B1.2	0	2	0.32
	Q8I7K5	WBGene00017778	psf-1	0	2	0.32
	Q8IG19	WBGene00000107	alh-1	0	2	0.32
	Q8IG31	WBGene00006434	prdx-2	0	2	0.32
	Q93789	WBGene00010062	lipl-1	0	2	0.32
	Q93873	WBGene00001520	gas-1	0	2	0.32
	Q94261	WBGene00019543	cif-1	0	2	0.32
	Q94360	WBGene00012376	nduf-7	0	2	0.32
	Q95005	WBGene00003925	pas-4	0	2	0.32
	Q95PZ1	WBGene00013463	Y67H2A.5	0	2	0.32
	Q95QI2	WBGene00017904	lim-8	0	2	0.32
	Q9BPN5	WBGene00021305	oig-6	0	2	0.32
	Q9N3D9	WBGene00021839	nduf-5	0	2	0.32
	Q9N4H7	WBGene00022119	Y71F9AL.17	0	2	0.32
	Q9N4L8	WBGene00003061	lpd-5	0	2	0.32
	Q9N5B3	WBGene00021088	W08E12.7	0	2	0.32
	Q9N5E4	WBGene00020181	T02H6.11	0	2	0.32
	Q9N5K1	WBGene00019245	sacy-1	0	2	0.32
	Q9NEW6	WBGene00004700	rsp-3	0	2	0.32
	Q9NEZ5	WBGene00006824	unc-95	0	2	0.32
	Q9TYZ4	WBGene00019263	H35B03.1	0	2	0.32
	Q9XTZ4	WBGene00007679	C18D11.1	0	2	0.32
	Q9XU45	WBGene00007155	B0379.1	0	2	0.32
	Q9XU97	WBGene00009688	F44E5.1	0	2	0.32
	Q9XUW5	WBGene00010260	F58E10.3	0	2	0.32
	Q9XW17	WBGene00012484	car-1	0	2	0.32
	B7WN66	WBGene00006801	unc-68	1	3	0.32
	P34255	WBGene00015125	B0303.3	1	3	0.32
	Q17334	WBGene00010790	sodh-1	1	3	0.32
	G5EGT7	WBGene00021857	iffb-1	6	11	0.32
	Q21276	WBGene00010627	K07C5.4	8	16	0.31
	P53013	WBGene00001168	eef-1A.1	9	20	0.31
	Q22099	WBGene00002238	kars-1	9	18	0.28
	Q19162	WBGene00004423	rpl-11.2	3	6	0.26
	Q95Y89	WBGene00003063	lpd-7	7	12	0.25
	Q8WTL6	WBGene00021754	hpo-29	7	9	0.24
	P34183	WBGene00002001	hars-1	3	6	0.23
	G5EGL2	WBGene00012126	T28D6.6	4	7	0.22
	Q20720	WBGene00009993	F53F4.11	4	5	0.19
	O61219	WBGene00019505	K07H8.3	2	2	0.18
	O62106	WBGene00001234	eif-6	3	4	0.18
	Q20969	WBGene00010231	F58B3.4	3	4	0.18
	Q23495	WBGene00022739	toe-1	3	4	0.18
	Q9N3Q9	WBGene00021660	Y48G1A.4	3	5	0.18
	Q22135	WBGene00011408	T04A8.6	4	7	0.18
	O17915	WBGene00004302	ran-1	2	2	0.16
	Q18038	WBGene00002850	let-716	2	2	0.16
	Q95XT5	WBGene00022122	trap-1	3	5	0.16
	G5EES2	WBGene00001333	erm-1	8	13	0.16
	G5EFV4	WBGene00001971	hmg-1.1	7	11	0.14
	Q20626	WBGene00009888	F49E2.5	6	8	0.13
	Q95XY4	WBGene00021789	nol-6	4	6	0.12
	O16487	WBGene00015075	B0238.11	3	3	0.08
	Q19102	WBGene00000181	ard-1	3	3	0.08
	Q21210	WBGene00019380	K04C2.2	3	3	0.08
	Q23400	WBGene00022852	ZK1127.5	3	3	0.08
	Q8WQA8	WBGene00004489	rps-20	5	7	0.08
	Q21230	WBGene00010560	iftb-1	7	12	0.07
	O44411	WBGene00020297	T07A9.9	4	5	0.06
	Q9TYV5	WBGene00021073	nol-1	4	5	0.06
	H2KYR1	WBGene00006924	vig-1	5	7	0.06
	Q18599	WBGene00016630	C44B7.10	4	4	0.05
	A9D0C6	WBGene00020171	T02H6.1	5	5	0.04
	O45757	WBGene00011538	T06E6.1	6	7	0.04
	Q21568	WBGene00010896	M28.5	4	3	0.03
	O61880	WBGene00019097	F59B1.2	8	13	0.03
	P48727	WBGene00001748	gsp-2	5	4	0.02
	Q8IG45	WBGene00016123	C25H3.14	5	2	0.01
	Q10950	WBGene00015160	B0361.6	6	5	0.01
	Q22540	WBGene00011820	T18D3.1	8	8	0.01
	Q9BKU3	WBGene00021351	Y37E3.10	11	12	0.01
	A3RMS2	WBGene00003963	pdi-2	0	1	0
	A4UZ35	WBGene00044894	Y71F9AR.4	0	1	0
	B3WFW9	WBGene00077771	C41G7.9	0	1	0
	B6VQ50	WBGene00004155	pqn-73	0	1	0
	B7WNB3	WBGene00013008	clec-146	0	1	0
	C0Z1Y9	WBGene00185078	F40G9.17	0	1	0
	D3KFS6	WBGene00003998	pgp-4	0	1	0
	D5MCQ9	WBGene00006331	sup-26	0	1	0
	E3W735	WBGene00010776	pix-1	0	1	0
	E5QCG9	WBGene00000226	atl-1	0	1	0
	F5GUD7	WBGene00014098	ZK836.2	0	1	0
	G3MU56	WBGene00010280	F58G11.2	0	1	0
	G3MU88	WBGene00013311	Y57G11C.15	0	1	0
	G4RU19	WBGene00195179	F48C1.11	0	1	0
	G4SJZ3	WBGene00021191	Y14H12B.1	0	1	0
	G4SPY1	WBGene00022134	Y71G10AL.1	0	1	0
	G5EBH3	WBGene00004855	sma-1	0	1	0
	G5EBZ4	WBGene00002637	let-418	0	1	0
	G5EC05	WBGene00001352	evl-14	0	1	0
	G5EC10	WBGene00002272	lec-9	0	1	0
	G5EC75	WBGene00000533	clh-6	0	1	0
	G5ECC9	WBGene00010766	K11B4.1	0	1	0
	G5ECM6	WBGene00007000	tufm-1	0	1	0
	G5ECP2	WBGene00006481	plrg-1	0	1	0
	G5ECQ4	WBGene00006060	sth-1	0	1	0
	G5ECU1	WBGene00004807	skr-1	0	1	0
	G5EDQ2	WBGene00001977	hmg-12	0	1	0
	G5EDQ4	WBGene00000527	cle-1	0	1	0
	G5EDV3	WBGene00000475	cey-4	0	1	0
	G5EDZ5	WBGene00006779	unc-43	0	1	0
	G5EE76	WBGene00003916	par-1	0	1	0
	G5EEA8	WBGene00003588	nex-1	0	1	0
	G5EEB6	WBGene00001075	dpy-14	0	1	0
	G5EEK0	WBGene00000172	aqp-4	0	1	0
	G5EF37	WBGene00003934	pat-10	0	1	0
	G5EFF8	WBGene00016278	C30H7.2	0	1	0
	G5EFS2	WBGene00003423	msi-1	0	1	0
	G5EG68	WBGene00018304	agr-1	0	1	0
	H1UBJ3	WBGene00012894	tbc-17	0	1	0
	H2KYK9	WBGene00017998	F33D4.6	0	1	0
	H2KYL2	WBGene00018472	nep-16	0	1	0
	H2KYP3	WBGene00003567	ncx-2	0	1	0
	H2KYR4	WBGene00005655	srr-4	0	1	0
	H2KZ48	WBGene00016264	C30F12.5	0	1	0
	H2L023	WBGene00000294	cas-1	0	1	0
	H2L035	WBGene00004062	pmp-5	0	1	0
	I2HA94	WBGene00000757	col-184	0	1	0
	I7J4D2	WBGene00001978	hmp-1	0	1	0
	K8ERZ3	WBGene00008760	F13E9.11	0	1	0
	K8FDZ2	WBGene00012814	Y43F8B.3	0	1	0
	N1NVB5	WBGene00006504	kcc-1	0	1	0
	N1NVC4	WBGene00001794	gta-1	0	1	0
	O01254	WBGene00011856	T20D3.2	0	1	0
	O01479	WBGene00006823	unc-94	0	1	0
	O01497	WBGene00016419	tyr-4	0	1	0
	O01577	WBGene00006833	unc-108	0	1	0
	O01634	WBGene00002134	inx-12	0	1	0
	O01757	WBGene00018866	nath-10	2	1	0
	O01803	WBGene00004274	rab-11.1	0	1	0
	O01806	WBGene00016653	C44E4.4	0	1	0
	O02082	WBGene00016749	C48E7.1	0	1	0
	O02141	WBGene00016722	C46G7.2	0	1	0
	O16277	WBGene00001857	hil-6	0	1	0
	O16286	WBGene00021071	W07B8.3	0	1	0
	O16376	WBGene00019762	M03F8.3	0	1	0
	O16462	WBGene00001694	grd-5	0	1	0
	O16518	WBGene00000110	alh-4	0	1	0
	O16585	WBGene00017666	F21E9.2	0	1	0
	O17157	WBGene00016073	C24H12.4	0	1	0
	O17695	WBGene00001834	hda-1	0	1	0
	O17759	WBGene00008506	tkt-1	0	1	0
	O17953	WBGene00010794	dld-1	0	1	0
	O44326	WBGene00001979	hmp-2	0	1	0
	O44451	WBGene00015413	pdhb-1	0	1	0
	O44471	WBGene00001699	grd-10	0	1	0
	O44503	WBGene00019819	R02D3.1	0	1	0
	O44566	WBGene00020994	W03F8.4	0	1	0
	O44729	WBGene00018625	prp-17	0	1	0
	O44734	WBGene00019005	F57B10.8	0	1	0
	O44782	WBGene00018008	vpr-1	0	1	0
	O44887	WBGene00002135	inx-13	0	1	0
	O45218	WBGene00000081	ads-1	0	1	0
	O45226	WBGene00004443	rpl-29	0	1	0
	O45279	WBGene00007824	C30H6.7	0	1	0
	O45470	WBGene00009488	oac-20	0	1	0
	O45525	WBGene00009739	F45H10.2	0	1	0
	O45552	WBGene00009952	F53A2.7	0	1	0
	O45574	WBGene00010139	F56A8.3	0	1	0
	O45881	WBGene00012186	mlt-11	0	1	0
	O61792	WBGene00004464	rpn-8	0	1	0
	O61820	WBGene00001228	eif-3.E	0	1	0
	O61874	WBGene00022644	dod-19	0	1	0
	O61955	WBGene00002061	ife-3	0	1	0
	O62178	WBGene00004378	rme-8	0	1	0
	O62183	WBGene00000121	aly-2	0	1	0
	O62325	WBGene00011043	rbm-28	0	1	0
	O62482	WBGene00012891	sorb-1	0	1	0
	O76367	WBGene00017926	F29C4.2	0	1	0
	O76566	WBGene00006825	unc-96	0	1	0
	O76577	WBGene00004467	rpn-11	0	1	0
	O76636	WBGene00019268	H41C03.1	0	1	0
	O76743	WBGene00001601	glh-4	0	1	0
	P18833	WBGene00000597	col-8	0	1	0
	P24894	WBGene00010965	MTCE.31	0	1	0
	P24896	WBGene00010967	MTCE.35	0	1	0
	P27639	WBGene00002083	inf-1	0	1	0
	P27798	WBGene00000802	crt-1	0	1	0
	P30642	WBGene00001227	eif-3.D	0	1	0
	P34268	WBGene00001443	fli-1	0	1	0
	P34312	WBGene00007399	clec-162	0	1	0
	P34329	WBGene00015752	C14B9.2	0	1	0
	P34339	WBGene00001209	egl-45	0	1	0
	P34496	WBGene00019800	mtss-1	0	1	0
	P34498	WBGene00003389	mog-1	0	1	0
	P34501	WBGene00010540	K03H1.5	0	1	0
	P34525	WBGene00019679	K12H4.4	0	1	0
	P34526	WBGene00019680	K12H4.5	0	1	0
	P34528	WBGene00019682	K12H4.7	0	1	0
	P34540	WBGene00006840	unc-116	0	1	0
	P34610	WBGene00003956	pcp-1	0	1	0
	P34629	WBGene00002249	lap-1	0	1	0
	P34686	WBGene00000293	cap-2	0	1	0
	P41843	WBGene00020601	T20B12.3	1	1	0
	P41988	WBGene00000377	cct-1	0	1	0
	P41996	WBGene00015102	cpg-2	0	1	0
	P42168	WBGene00002202	kin-19	0	1	0
	P47208	WBGene00000379	cct-4	0	1	0
	P49029	WBGene00003123	mag-1	0	1	0
	P50464	WBGene00006826	unc-97	0	1	0
	P52015	WBGene00000883	cyn-7	0	1	0
	P52713	WBGene00000114	alh-8	0	1	0
	P54816	WBGene00008682	lex-1	0	1	0
	P55956	WBGene00000216	asp-3	0	1	0
	P90731	WBGene00007150	acly-2	0	1	0
	P90860	WBGene00009454	F36A2.7	0	1	0
	P90992	WBGene00015186	misc-1	0	1	0
	P91134	WBGene00016509	C37H5.6	0	1	0
	P91156	WBGene00016601	acin-1	0	1	0
	P91182	WBGene00016841	magu-3	0	1	0
	P91256	WBGene00001374	exp-2	0	1	0
	P91303	WBGene00006919	vha-10	0	1	0
	P91309	WBGene00018508	F46F11.1	0	1	0
	P91483	WBGene00020629	T20F5.7	0	1	0
	P91871	WBGene00009342	fasn-1	0	1	0
	P91917	WBGene00012344	ola-1	0	1	0
	Q05036	WBGene00016250	C30C11.4	0	1	0
	Q07750	WBGene00006794	unc-60	0	1	0
	Q09220	WBGene00015059	B0228.1	0	1	0
	Q09250	WBGene00007625	C16C10.4	0	1	0
	Q09413	WBGene00010990	R03D7.4	0	1	0
	Q09464	WBGene00007628	C16C10.8	0	1	0
	Q09476	WBGene00016197	pxl-1	0	1	0
	Q09543	WBGene00003901	paa-1	0	1	0
	Q09544	WBGene00019061	F58F12.1	0	1	0
	Q09603	WBGene00001153	ech-4	0	1	0
	Q09609	WBGene00011081	R07B1.9	0	1	0
	Q09665	WBGene00006583	tnc-2	0	1	0
	Q09958	WBGene00015941	C18A3.3	1	1	0
	Q09975	WBGene00003097	lys-8	0	1	0
	Q10462	WBGene00000283	cah-5	0	1	0
	Q10578	WBGene00016140	rpb-2	0	1	0
	Q17449	WBGene00015047	faah-1	0	1	0
	Q17603	WBGene00007277	asfl-1	1	1	0
	Q17686	WBGene00015509	C06A6.4	0	1	0
	Q17802	WBGene00000465	cpg-1	0	1	0
	Q17963	WBGene00006474	wdr-5.1	0	1	0
	Q18036	WBGene00015810	C16A3.5	0	1	0
	Q18090	WBGene00007686	tomm-40	0	1	0
	Q18095	WBGene00007684	C18E9.4	0	1	0
	Q18115	WBGene00004459	rpn-2	0	1	0
	Q18120	WBGene00006672	twk-18	0	1	0
	Q18186	WBGene00016113	C25H3.4	0	1	0
	Q18212	WBGene00001840	hel-1	0	1	0
	Q18218	WBGene00016144	mmab-1	0	1	0
	Q18359	WBGene00007880	C33A12.1	0	1	0
	Q18529	WBGene00016534	C39D10.7	0	1	0
	Q18577	WBGene00016594	C42D4.1	0	1	0
	Q18709	WBGene00008215	C49F8.3	0	1	0
	Q19056	WBGene00017124	E04F6.4	0	1	0
	Q19240	WBGene00006839	unc-115	0	1	0
	Q19433	WBGene00017435	F13H8.2	2	1	0
	Q19491	WBGene00004684	rsd-6	0	1	0
	Q19591	WBGene00017591	F19C7.1	0	1	0
	Q19746	WBGene00002125	inx-3	0	1	0
	Q19753	WBGene00009084	F23B12.7	0	1	0
	Q19966	WBGene00009330	F32D8.5	0	1	0
	Q19972	WBGene00017990	cec-4	0	1	0
	Q20048	WBGene00009439	mlcd-1	0	1	0
	Q20140	WBGene00009531	F38B2.4	0	1	0
	Q20197	WBGene00018213	F39H12.2	0	1	0
	Q20203	WBGene00000822	csq-1	0	1	0
	Q20306	WBGene00018339	abcf-3	0	1	0
	Q20330	WBGene00018350	ttm-4	0	1	0
	Q20363	WBGene00004798	sip-1	0	1	0
	Q20448	WBGene00009772	ztf-7	0	1	0
	Q20476	WBGene00009796	F46G10.1	0	1	0
	Q20641	WBGene00003776	nmy-1	0	1	0
	Q20762	WBGene00010047	F54D1.6	0	1	0
	Q20937	WBGene00002845	let-711	0	1	0
	Q20938	WBGene00004462	rpn-6.1	0	1	0
	Q20964	WBGene00003093	lys-4	0	1	0
	Q21018	WBGene00010303	cri-3	0	1	0
	Q21021	WBGene00003795	npp-9	0	1	0
	Q21032	WBGene00010317	idh-1	0	1	0
	Q21154	WBGene00019333	moma-1	0	1	0
	Q21182	WBGene00010524	K03B8.6	0	1	0
	Q21228	WBGene00010567	K04G2.9	0	1	0
	Q21275	WBGene00010626	K07C5.3	4	1	0
	Q21551	WBGene00010942	chch-3	0	1	0
	Q21693	WBGene00002060	ife-2	0	1	0
	Q21824	WBGene00011110	prdx-3	0	1	0
	Q21898	WBGene00006910	vha-1	0	1	0
	Q21966	WBGene00000217	asp-4	0	1	0
	Q22123	WBGene00020199	T03G11.6	0	1	0
	Q22230	WBGene00011467	decr-1.3	3	1	0
	Q22250	WBGene00011524	T06D8.3	0	1	0
	Q22288	WBGene00011561	ttr-15	0	1	0
	Q22505	WBGene00020511	immt-1	0	1	0
	Q22537	WBGene00020550	T17H7.1	0	1	0
	Q22562	WBGene00011831	T19B10.2	0	1	0
	Q22570	WBGene00011838	T19C4.1	0	1	0
	Q22630	WBGene00011879	pho-7	0	1	0
	Q22631	WBGene00011880	T21B6.3	0	1	0
	Q22799	WBGene00001005	dlc-1	0	1	0
	Q22947	WBGene00004358	rhr-1	0	1	0
	Q22966	WBGene00017772	clec-1	0	1	0
	Q23091	WBGene00022814	ZK742.4	0	1	0
	Q23120	WBGene00004699	rsp-2	0	1	0
	Q23186	WBGene00012291	W06A7.2	0	1	0
	Q23356	WBGene00003247	mig-15	0	1	0
	Q23500	WBGene00000040	aco-1	0	1	0
	Q23571	WBGene00014054	ZK669.4	0	1	0
	Q23591	WBGene00014078	ZK792.5	0	1	0
	Q23597	WBGene00014086	ZK809.3	0	1	0
	Q23604	WBGene00022822	ZK813.3	0	1	0
	Q23614	WBGene00014090	ZK822.2	0	1	0
	Q23635	WBGene00022649	ZK84.1	0	1	0
	Q27487	WBGene00000831	ctl-2	0	1	0
	Q27GU1	WBGene00017641	csr-1	0	1	0
	Q2HQM1	WBGene00012890	lact-9	0	1	0
	Q2V4T0	WBGene00020579	T19D12.4	0	1	0
	Q3S1J5	WBGene00006699	uba-1	0	1	0
	Q56VY4	WBGene00044260	Y87G2A.19	0	1	0
	Q5FC40	WBGene00044080	D1086.10	0	1	0
	Q5FC71	WBGene00044026	W02B12.15	0	1	0
	Q5H9M9	WBGene00002023	hsp-25	0	1	0
	Q5TYL8	WBGene00015814	C16A3.10	0	1	0
	Q5WRK9	WBGene00023520	oig-5	0	1	0
	Q5WRT5	WBGene00019935	R07E4.1	0	1	0
	Q5ZR27	WBGene00017080	lec-12	0	1	0
	Q65ZK0	WBGene00004679	rars-1	0	1	0
	Q69Z12	WBGene00023451	K08E3.10	0	1	0
	Q69Z13	WBGene00010665	K08E3.5	0	1	0
	Q6EZG8	WBGene00022645	ZK6.11	0	1	0
	Q7JL02	WBGene00011328	T01D3.3	0	1	0
	Q7Z138	WBGene00000176	aqp-8	0	1	0
	Q7Z2A6	WBGene00019780	M60.4	0	1	0
	Q86NC1	WBGene00020696	T22F3.3	0	1	0
	Q86NC8	WBGene00018890	F55F8.2	0	1	0
	Q86ND1	WBGene00002717	let-526	0	1	0
	Q86ND9	WBGene00044077	tag-232	0	1	0
	Q86NE0	WBGene00000215	asp-2	0	1	0
	Q86NJ3	WBGene00021009	afd-1	0	1	0
	Q86S27	WBGene00003025	lin-40	0	1	0
	Q8I4A6	WBGene00014125	ZK863.8	0	1	0
	Q8I7H7	WBGene00016496	C37C3.2	0	1	0
	Q8IA49	WBGene00018491	mdh-1	0	1	0
	Q8ITY9	WBGene00020104	R148.5	0	1	0
	Q8MNV8	WBGene00015755	C14B9.10	0	1	0
	Q8MPU7	WBGene00018601	F48C1.9	0	1	0
	Q8MQ55	WBGene00009580	xbx-6	0	1	0
	Q8T3D0	WBGene00001989	hot-4	0	1	0
	Q8T3U1	WBGene00000832	ctn-1	0	1	0
	Q93535	WBGene00008975	F20D1.3	0	1	0
	Q93576	WBGene00009119	ndk-1	0	1	0
	Q93796	WBGene00003812	nrf-5	0	1	0
	Q93879	WBGene00010726	K09E9.3	1	1	0
	Q94128	WBGene00006947	wrt-1	0	1	0
	Q94247	WBGene00019017	F57F4.4	0	1	0
	Q94417	WBGene00014117	clec-91	0	1	0
	Q95Q98	WBGene00020821	jhdm-1	0	1	0
	Q95XM9	WBGene00022148	Y71G12B.8	0	1	0
	Q95XU3	WBGene00007009	wwp-1	0	1	0
	Q95XX6	WBGene00021894	Y54G2A.32	0	1	0
	Q965N8	WBGene00021595	Y46E12BL.2	0	1	0
	Q965Q1	WBGene00021248	Y22D7AL.10	0	1	0
	Q965Q9	WBGene00021748	Y50D4C.3	0	1	0
	Q966I9	WBGene00019538	K08D12.4	0	1	0
	Q967F4	WBGene00001980	hmr-1	0	1	0
	Q9BKS1	WBGene00001236	elc-1	2	1	0
	Q9BL33	WBGene00022169	Y71H2AM.4	0	1	0
	Q9BL34	WBGene00022170	Y71H2AM.5	0	1	0
	Q9GUF1	WBGene00022246	acp-7	0	1	0
	Q9GUM5	WBGene00022269	Y73E7A.2	0	1	0
	Q9GYG1	WBGene00022598	ztf-8	0	1	0
	Q9GYQ6	WBGene00016790	C49H3.3	0	1	0
	Q9GZH2	WBGene00020687	ruvb-2	0	1	0
	Q9N2W7	WBGene00022380	Y94H6A.8	0	1	0
	Q9N362	WBGene00021930	Y55F3AM.13	0	1	0
	Q9N363	WBGene00021929	dcap-1	0	1	0
	Q9N3B9	WBGene00021879	clec-83	0	1	0
	Q9N3D0	WBGene00021844	Y54E10BR.5	0	1	0
	Q9N3F7	WBGene00021816	Y53G8AR.9	0	1	0
	Q9N3X9	WBGene00000689	col-115	0	1	0
	Q9N4A7	WBGene00003806	npp-20	0	1	0
	Q9N4J7	WBGene00018781	F54A3.2	0	1	0
	Q9N4J8	WBGene00018782	cct-3	0	1	0
	Q9N4N4	WBGene00022774	swsn-6	0	1	0
	Q9N5A0	WBGene00004959	spe-5	0	1	0
	Q9N5R3	WBGene00018911	F56A4.3	0	1	0
	Q9N5X8	WBGene00015794	C15F1.1	0	1	0
	Q9NEU5	WBGene00012692	Y39B6A.33	0	1	0
	Q9TXI3	WBGene00017735	F23C8.6	0	1	0
	Q9TZ90	WBGene00018793	mrpl-40	0	1	0
	Q9TZE4	WBGene00021026	W04C9.4	0	1	0
	Q9U1R0	WBGene00013584	nhr-243	0	1	0
	Q9U1W0	WBGene00001047	dnj-29	0	1	0
	Q9U1X9	WBGene00004410	rla-2	0	1	0
	Q9U2D9	WBGene00001793	gsy-1	0	1	0
	Q9U2I4	WBGene00012756	Y41C4A.9	1	1	0
	Q9U3N4	WBGene00002128	inx-6	0	1	0
	Q9UAN9	WBGene00015344	nra-4	0	1	0
	Q9UAY9	WBGene00019275	rpac-40	0	1	0
	Q9XUU8	WBGene00010582	K05C4.5	2	1	0
	Q9XUV0	WBGene00003951	pbs-5	0	1	0
	Q9XVE5	WBGene00001405	fce-1	0	1	0
	Q9XVL1	WBGene00010727	K09G1.1	0	1	0
	Q9XVS2	WBGene00007706	C25A1.4	0	1	0
	Q9XW83	WBGene00001724	grl-15	0	1	0
	Q9XWG2	WBGene00013406	Y63D3A.7	0	1	0
	Q9XWI6	WBGene00001225	eif-3.B	0	1	0
	Q9XWJ6	WBGene00013094	Y51H1A.3	0	1	0
	Q9XWS6	WBGene00013393	Y62H9A.5	1	1	0
	Q9XXU5	WBGene00000138	amx-2	0	1	0
	U4PBK9	WBGene00021934	cct-8	0	1	0
	U4PE21	WBGene00006769	unc-33	0	1	0
	U4PMD6	WBGene00003153	mca-3	0	1	0
	A3QMC5	WBGene00004448	rpl-34	0	2	0
	G5EDT8	WBGene00004881	smg-3	4	2	0
	G5EEZ4	WBGene00012858	Y44F5A.1	0	2	0
	O01911	WBGene00019996	R10F2.5	0	2	0
	O16486	WBGene00015074	B0238.10	2	2	0
	O17869	WBGene00009650	ccnk-1	0	2	0
	O18215	WBGene00013143	Y53C12B.1	6	2	0
	P34460	WBGene00018846	eef-1B.1	0	2	0
	P41942	WBGene00007130	B0272.4	2	2	0
	P91341	WBGene00018891	F55F8.3	2	2	0
	Q19302	WBGene00017347	F10E7.5	0	2	0
	Q19848	WBGene00017895	vrk-1	0	2	0
	Q20877	WBGene00018969	F56D3.1	0	2	0
	Q20932	WBGene00000276	byn-1	4	2	0
	Q93718	WBGene00009667	F43G9.4	3	2	0
	Q93761	WBGene00009973	F53C11.3	2	2	0
	Q9U2V9	WBGene00003130	map-2	1	2	0
	H2L048	WBGene00018522	F46H5.7	8	3	0
	O44133	WBGene00016057	C24D10.6	1	3	0
	P90983	WBGene00004498	rps-29	1	3	0
	Q93618	WBGene00009189	F27D4.4	1	3	0
	Q86MP0	WBGene00022855	tcer-1	6	5	0
	Q18187	WBGene00016112	C25H3.3	8	6	0
	P91283	WBGene00000230	atp-3	14	19	0
	Q18885	WBGene00002045	icd-1	18	19	0
	Q9N4I3	WBGene00022114	Y71F9AL.9	37	29	0
	Q9BIC3	WBGene00020347	T08B2.7	31	32	0
	Q86S66	WBGene00022042	icd-2	38	44	0
	A7DT40	WBGene00045433	F49D11.10	1	0	-1000
	O16657	WBGene00015405	C03H5.3	1	0	-1000
	O44415	WBGene00020295	pqbp-1.2	1	0	-1000
	O62477	WBGene00012887	Y45F10D.7	1	0	-1000
	P42000	WBGene00015104	B0280.9	1	0	-1000
	P52011	WBGene00000879	cyn-3	1	0	-1000
	Q09556	WBGene00009364	F33H1.3	1	0	-1000
	Q17558	WBGene00015296	C01F1.1	1	0	-1000
	Q21222	WBGene00010562	cdc-48.3	1	0	-1000
	Q23494	WBGene00022742	ZK430.7	1	0	-1000
	Q7YZG8	WBGene00000160	apb-1	1	0	-1000
	Q9N477	WBGene00021276	Y23H5B.5	2	0	-1000
