# Supplementary material for: A tissue-specific protein purification approach in Caenorhabditis elegans identifies novel interaction partners of DLG-1/Discs large
Source: BMC Biol. 2016 Aug 9;14:66. doi: 10.1186/s12915-016-0286-x (PMC4977824; doi:10.1186/s12915-016-0286-x)
Supplement: Additional file 6: Table S3. — Expanded copy of Table 2 in the main text including peptide numbers. (XLSX 14 kb) [file 12915_2016_286_MOESM6_ESM.xlsx]

## Sheet: Sheet 1
	Table S3. Expanded copy of Table 2 in the main tekst including peptide numbers.
	Bait	Interactor		Spectra counts								Saint Scores				Description
				Ubiquitous		Intestine		Seam/hyp7		Neuron
	Name	WBGene	Name	Control	Sample	Control	Sample	Control	Sample	Control	Sample	Ubiquitous	Intestine	Seam	Neuron
	CDC-42	WBGene00000390	CDC-42	0	16	0	19	0	19	-	-	1	1	1	-	RHO GTPase
	DLG-1	WBGene00006929	VIT-5	2	12	2	2	1	21	20	36	0.6	0	1	0.33	Vitellogenin
	DLG-1	WBGene00006819	UNC-87	1	55	6	26	8	24	0	17	1	0.54	0.36	0.61	Maintains structure of myofilaments
	DLG-1	WBGene00001006	DLG-1	0	250	0	85	0	193	0	137	1	1	1	1	Discs large
	DLG-1	WBGene00006930	VIT-6	10	48	13	13	7	44	31	64	0.65	0	0.99	0.33	Vitellogenin
	DLG-1	WBGene00010015	ATAD-3	1	14	2	8	2	10	2	6	0.99	0.46	0.71	0.49	Mitochondrial protein ATAD3
	DLG-1	WBGene00001000	DIM-1	2	4	3	2	4	4	1	26	0.22	0	0.04	0.98	Uncharacterized
	DLG-1	WBGene00016542	C39H7.4	0	5	0	0	0	9	0	3	0.65	-	0.98	0.33	Uncharacterized
	DLG-1	WBGene00000768	COR-1	0	7	0	4	0	4	0	7	0.97	0.33	0.33	0.33	Coronin
	DLG-1	WBGene00002264	LEC-1	3	23	7	13	6	27	9	62	0.96	0.06	0.84	0.62	'Tandem repeat' type galectin
	DLG-1	WBGene00009306	MAPH-1.1	2	1	4	0	1	0	0	6	0	-	-	0.93	Potential MAP1A homolog
	DLG-1	WBGene00002054	IFB-2	1	6	1	2	1	27	0	31	0.66	0	0.9	0.93	Intermediate filament protein
	DLG-1	WBGene00018656	F49H12.5	1	5	3	3	5	4	0	6	0.56	0.03	0.01	0.93	Thioredoxin domain containing 12
	DLG-1	WBGene00020097	LARP-1	2	2	3	3	2	4	0	5	0	0	0.21	0.92	La-related protein
	DLG-1	WBGene00002056	IFC-2	0	2	0	2	0	9	0	22	0	0	0.91	0.33	Intermediate filament protein
	DLG-1	WBGene00002265	LEC-2	0	8	8	1	0	10	0	0	0.9	0	0.91	-	'Tandem repeat' type galectin
	DLG-1	WBGene00011182	R09H10.5	0	5	1	3	0	7	0	2	0.89	0.25	0.91	0.32	Uncharacterized
	DLG-1	WBGene00003495	MUP-2	0	8	0	5	3	6	1	16	0.9	0.63	0.28	0.66	Muscle contractile protein troponin T
	DLG-1	WBGene00000228	ATN-1	0	0	0	2	0	9	0	0	-	0.31	0.9	-	Alpha-actinin homolog
	DLG-1	WBGene00001684	GPD-2	0	5	5	4	1	9	2	6	0.83	0.01	0.89	0.39	GAPDH
	DLG-1	WBGene00001336	QARS-1	0	1	4	1	0	5	4	8	0	0	0.88	0.39	Glutaminyl (Q) tRNA synthetase
	DLG-1	WBGene00006936	VARS-2	0	1	4	0	0	2	0	5	0	-	0	0.88	Valyl-tRNA synthetase
	DLG-1	WBGene00020549	NMT-1	2	1	2	0	0	4	0	4	0	-	0.58	0.87	N-myristoyl transferase
	DLG-1	WBGene00003406	MRG-1	0	1	6	2	2	2	1	9	0	0	0.12	0.87	Homolog of MRG15
	DLG-1	WBGene00001330	EPS-8	2	17	5	6	4	18	0	14	0.85	0.05	0.82	0.66	Cell signaling adaptor protein
	DLG-1	WBGene00020808	T25F10.6	3	46	4	30	13	28	0	12	0.83	0.64	0.22	0.33	Calponin
	DLG-1	WBGene00002267	LEC-4	0	7	4	0	0	4	0	13	0.65	-	0.81	0.33	'Tandem repeat' type galectin
	LET-413	WBGene00002632	LET-413	0	15	0	11	0	20	-	-	1	0.86	1	-	Scribble
	LET-413	WBGene00015125	B0303.3	0	4	0	1	0	0	-	-	0.82	0	-	-	Beta-ketothiolase
	LET-413	WBGene00001336	QARS-1	0	4	4	2	0	0	-	-	0.82	0.01	-	-	Glutaminyl (Q) tRNA synthetase
	LGL-1	WBGene00003921	PAR-6	0	18	0	18	0	11	-	-	0.99	1	0.98	-	Par-6
	LGL-1	WBGene00018987	LGL-1	0	85	0	91	0	82	-	-	1	1	1	-	Lethal giant larvae (Lgl)
	LGL-1	WBGene00004034	PKC-3	0	13	0	12	0	8	-	-	0.98	0.97	0.91	-	Atypical protein kinase C
	LGL-1	WBGene00001336	QARS-1	0	4	4	1	0	1	-	-	0.82	0	0	-	Glutaminyl (Q) tRNA synthetase
